# Supplementary material for: Transcriptome-Wide Characterization of piRNAs during the Developmental Process of European Honey-Bee Larval Guts
Source: Genes (Basel). 2022 Oct 17;13(10):1879. doi: 10.3390/genes13101879 (PMC9602049; doi:10.3390/genes13101879)
Supplement: Supplementary file 1 [file genes-13-01879-s001.zip › Table S1.xlsx]

## Sheet: Table S1
Table S1. Primers used in this study
Primer name	Primer sequence (5'-3')
piR-ame-1146560-F	GCGCGCGCTGGATCCGTAAC
piR-ame-1146560-Loop	CTCAACTGGTGTCGTGGAGTCGGCAATTCAGTTGAGCCTTATTCCGAA
piR-ame-1183555-F	GCGCGCTATGAGCATAGCTGT
piR-ame-1183555-Loop	CTCAACTGGTGTCGTGGAGTCGGCAATTCAGTTGAGTTTCGGGTCCCA
piR-ame-387266-F	GCGCGCGTGGATCCGTAACT
piR-ame-387266-Loop	CTCAACTGGTGTCGTGGAGTCGGCAATTCAGTTGAGTCCTTATTCCGA
piR-ame-856650-F	GCGCGCGCCTGTCAAAGAATA
piR-ame-856650-Loop	CTCAACTGGTGTCGTGGAGTCGGCAATTCAGTTGAGGGACACCTGCGT
piR-ame-592661-F	GCGCGCGGACTGTAGATCCA
piR-ame-592661-Loop	CTCAACTGGTGTCGTGGAGTCGGCAATTCAGTTGAGACCAGCGACCTA
Universal-R	CTCAACTGGTGTCGTGGAGTCGGCAATTCAGTTGAGACCAGCGACCTA
U6-F	GTTAGGCTTTGACGATTTCG
U6-R	GGCATTTCTCCACCAGGTA
actin-F	TGCCAACACTGTCCTTTCTG
actin-R	AGAATTGACCCACCAATCCA
