# Supplementary material for: Transcriptome-Wide Characterization of piRNAs during the Developmental Process of European Honey-Bee Larval Guts
Source: Genes (Basel). 2022 Oct 17;13(10):1879. doi: 10.3390/genes13101879 (PMC9602049; doi:10.3390/genes13101879)
Supplement: Supplementary file 1 [file genes-13-01879-s001.zip › Table S3.xlsx]

## Sheet: Am4 vs. Am5
Table S3. Detailed information about the targeting relationship between DEpiRNAs and genes relative to development, immune, and energy metabolism pathways
Gene ID	Target gene	Pathway	Classify
piR-ame-1007935	LOC413440	Hippo signaling pathway -fly	development pathways
piR-ame-1007935	LOC724292	Hippo signaling pathway -fly
piR-ame-1007935	LOC409084	Hippo signaling pathway -fly
piR-ame-1007935	LOC551706	Hippo signaling pathway -fly
piR-ame-1007935	LOC413669	Hippo signaling pathway -fly
piR-ame-1028819	LOC725245	Hippo signaling pathway -fly
piR-ame-1028819	LOC412108	Hippo signaling pathway -fly
piR-ame-1028819	LOC409348	Hippo signaling pathway -fly
piR-ame-1028819	LOC724292	Hippo signaling pathway -fly
piR-ame-1028819	LOC409898	Hippo signaling pathway -fly
piR-ame-1028819	LOC552545	Hippo signaling pathway -fly
piR-ame-1028819	LOC411678	Hippo signaling pathway -fly
piR-ame-1028819	LOC550710	Hippo signaling pathway -fly
piR-ame-1075475	LOC408616	Hippo signaling pathway -fly
piR-ame-1075475	LOC408767	Hippo signaling pathway -fly
piR-ame-1075475	LOC409020	Hippo signaling pathway -fly
piR-ame-1075475	LOC413502	Hippo signaling pathway -fly
piR-ame-1077365	LOC409084	Hippo signaling pathway -fly
piR-ame-1077365	LOC410604	Hippo signaling pathway -fly
piR-ame-1077365	LOC409904	Hippo signaling pathway -fly
piR-ame-1077365	LOC413669	Hippo signaling pathway -fly
piR-ame-1077365	LOC552545	Hippo signaling pathway -fly
piR-ame-1077365	LOC411327	Hippo signaling pathway -fly
piR-ame-1077365	LOC408431	Hippo signaling pathway -fly
piR-ame-1146559	LOC408616	Hippo signaling pathway -fly
piR-ame-1146559	LOC552079	Hippo signaling pathway -fly
piR-ame-1146559	LOC408767	Hippo signaling pathway -fly
piR-ame-1146559	LOC410009	Hippo signaling pathway -fly
piR-ame-1146559	LOC409020	Hippo signaling pathway -fly
piR-ame-1146559	LOC408297	Hippo signaling pathway -fly
piR-ame-1146559	LOC413502	Hippo signaling pathway -fly
piR-ame-1146560	LOC408616	Hippo signaling pathway -fly
piR-ame-1146560	LOC408767	Hippo signaling pathway -fly
piR-ame-1146560	LOC409020	Hippo signaling pathway -fly
piR-ame-1146560	LOC413502	Hippo signaling pathway -fly
piR-ame-1150261	LOC726958	Hippo signaling pathway -fly
piR-ame-1150261	LOC551176	Hippo signaling pathway -fly
piR-ame-1150261	LOC409348	Hippo signaling pathway -fly
piR-ame-1150261	LOC408767	Hippo signaling pathway -fly
piR-ame-1150261	LOC551369	Hippo signaling pathway -fly
piR-ame-1150261	LOC100577697	Hippo signaling pathway -fly
piR-ame-1176116	LOC412108	Hippo signaling pathway -fly
piR-ame-1176116	LOC412617	Hippo signaling pathway -fly
piR-ame-1176116	LOC410208	Hippo signaling pathway -fly
piR-ame-1183555	LOC551265	Hippo signaling pathway -fly
piR-ame-1183555	LOC409540	Hippo signaling pathway -fly
piR-ame-1183555	LOC726759	Hippo signaling pathway -fly
piR-ame-1183555	LOC411678	Hippo signaling pathway -fly
piR-ame-1184482	LOC412108	Hippo signaling pathway -fly
piR-ame-1184482	LOC552079	Hippo signaling pathway -fly
piR-ame-1184482	LOC413423	Hippo signaling pathway -fly
piR-ame-1186994	LOC725851	Hippo signaling pathway -fly
piR-ame-1186994	LOC551176	Hippo signaling pathway -fly
piR-ame-1186994	LOC724292	Hippo signaling pathway -fly
piR-ame-1186994	LOC551706	Hippo signaling pathway -fly
piR-ame-1186994	LOC410075	Hippo signaling pathway -fly
piR-ame-1186994	LOC551369	Hippo signaling pathway -fly
piR-ame-1186994	LOC408292	Hippo signaling pathway -fly
piR-ame-1223398	LOC413423	Hippo signaling pathway -fly
piR-ame-1223398	LOC408767	Hippo signaling pathway -fly
piR-ame-1223398	LOC409904	Hippo signaling pathway -fly
piR-ame-1223398	LOC408297	Hippo signaling pathway -fly
piR-ame-1233036	LOC726088	Hippo signaling pathway -fly
piR-ame-1233036	LOC412051	Hippo signaling pathway -fly
piR-ame-14055	LOC726088	Hippo signaling pathway -fly
piR-ame-14055	LOC725245	Hippo signaling pathway -fly
piR-ame-14055	LOC413834	Hippo signaling pathway -fly
piR-ame-14055	LOC409348	Hippo signaling pathway -fly
piR-ame-14055	LOC724292	Hippo signaling pathway -fly
piR-ame-14055	LOC408767	Hippo signaling pathway -fly
piR-ame-14055	LOC725591	Hippo signaling pathway -fly
piR-ame-14055	LOC409904	Hippo signaling pathway -fly
piR-ame-14055	LOC410009	Hippo signaling pathway -fly
piR-ame-14055	LOC413669	Hippo signaling pathway -fly
piR-ame-14055	LOC409020	Hippo signaling pathway -fly
piR-ame-14055	LOC100577697	Hippo signaling pathway -fly
piR-ame-14476	LOC413440	Hippo signaling pathway -fly
piR-ame-14476	LOC412617	Hippo signaling pathway -fly
piR-ame-14476	LOC409540	Hippo signaling pathway -fly
piR-ame-145057	LOC726958	Hippo signaling pathway -fly
piR-ame-145057	LOC724292	Hippo signaling pathway -fly
piR-ame-145057	LOC413502	Hippo signaling pathway -fly
piR-ame-145057	LOC726759	Hippo signaling pathway -fly
piR-ame-15258	LOC413440	Hippo signaling pathway -fly
piR-ame-15258	LOC412617	Hippo signaling pathway -fly
piR-ame-15258	LOC409540	Hippo signaling pathway -fly
piR-ame-180189	LOC408616	Hippo signaling pathway -fly
piR-ame-180189	LOC102655329	Hippo signaling pathway -fly
piR-ame-180189	LOC408767	Hippo signaling pathway -fly
piR-ame-180189	LOC409904	Hippo signaling pathway -fly
piR-ame-180189	LOC413669	Hippo signaling pathway -fly
piR-ame-180189	LOC100577697	Hippo signaling pathway -fly
piR-ame-18387	LOC724292	Hippo signaling pathway -fly
piR-ame-18387	LOC408767	Hippo signaling pathway -fly
piR-ame-18387	LOC409904	Hippo signaling pathway -fly
piR-ame-208022	LOC724292	Hippo signaling pathway -fly
piR-ame-208022	LOC408767	Hippo signaling pathway -fly
piR-ame-225379	LOC409084	Hippo signaling pathway -fly
piR-ame-225379	LOC410604	Hippo signaling pathway -fly
piR-ame-225379	LOC102655329	Hippo signaling pathway -fly
piR-ame-225379	LOC409904	Hippo signaling pathway -fly
piR-ame-225379	LOC413669	Hippo signaling pathway -fly
piR-ame-225379	LOC411327	Hippo signaling pathway -fly
piR-ame-225379	LOC408431	Hippo signaling pathway -fly
piR-ame-237656	LOC406122	Hippo signaling pathway -fly
piR-ame-237656	LOC409348	Hippo signaling pathway -fly
piR-ame-237656	LOC409904	Hippo signaling pathway -fly
piR-ame-237656	LOC410009	Hippo signaling pathway -fly
piR-ame-237656	LOC100577697	Hippo signaling pathway -fly
piR-ame-237656	LOC552637	Hippo signaling pathway -fly
piR-ame-237658	LOC406122	Hippo signaling pathway -fly
piR-ame-237658	LOC409348	Hippo signaling pathway -fly
piR-ame-237658	LOC409904	Hippo signaling pathway -fly
piR-ame-237658	LOC410009	Hippo signaling pathway -fly
piR-ame-237658	LOC100577697	Hippo signaling pathway -fly
piR-ame-237658	LOC552637	Hippo signaling pathway -fly
piR-ame-241618	LOC408767	Hippo signaling pathway -fly
piR-ame-241618	LOC409904	Hippo signaling pathway -fly
piR-ame-241618	LOC408297	Hippo signaling pathway -fly
piR-ame-241618	LOC413502	Hippo signaling pathway -fly
piR-ame-247619	LOC413440	Hippo signaling pathway -fly
piR-ame-247619	LOC412108	Hippo signaling pathway -fly
piR-ame-247619	LOC552079	Hippo signaling pathway -fly
piR-ame-247619	LOC409904	Hippo signaling pathway -fly
piR-ame-247619	LOC408767	Hippo signaling pathway -fly
piR-ame-247619	LOC411327	Hippo signaling pathway -fly
piR-ame-247619	LOC100577697	Hippo signaling pathway -fly
piR-ame-251803	LOC406122	Hippo signaling pathway -fly
piR-ame-251803	LOC726088	Hippo signaling pathway -fly
piR-ame-251803	LOC408951	Hippo signaling pathway -fly
piR-ame-251803	LOC409301	Hippo signaling pathway -fly
piR-ame-251803	LOC408431	Hippo signaling pathway -fly
piR-ame-251803	LOC411678	Hippo signaling pathway -fly
piR-ame-259611	LOC725245	Hippo signaling pathway -fly
piR-ame-259611	LOC412108	Hippo signaling pathway -fly
piR-ame-259611	LOC409348	Hippo signaling pathway -fly
piR-ame-259611	LOC724292	Hippo signaling pathway -fly
piR-ame-259611	LOC409898	Hippo signaling pathway -fly
piR-ame-259611	LOC409904	Hippo signaling pathway -fly
piR-ame-259611	LOC552545	Hippo signaling pathway -fly
piR-ame-259611	LOC411678	Hippo signaling pathway -fly
piR-ame-259611	LOC550710	Hippo signaling pathway -fly
piR-ame-31793	LOC725245	Hippo signaling pathway -fly
piR-ame-31793	LOC413440	Hippo signaling pathway -fly
piR-ame-31793	LOC413834	Hippo signaling pathway -fly
piR-ame-31793	LOC410208	Hippo signaling pathway -fly
piR-ame-31793	LOC408767	Hippo signaling pathway -fly
piR-ame-31793	LOC552545	Hippo signaling pathway -fly
piR-ame-31793	LOC408297	Hippo signaling pathway -fly
piR-ame-31793	LOC413502	Hippo signaling pathway -fly
piR-ame-320912	LOC724292	Hippo signaling pathway -fly
piR-ame-320912	LOC408767	Hippo signaling pathway -fly
piR-ame-320912	LOC409904	Hippo signaling pathway -fly
piR-ame-320912	LOC550710	Hippo signaling pathway -fly
piR-ame-325111	LOC551706	Hippo signaling pathway -fly
piR-ame-378755	LOC409286	Hippo signaling pathway -fly
piR-ame-378755	LOC412108	Hippo signaling pathway -fly
piR-ame-378755	LOC408951	Hippo signaling pathway -fly
piR-ame-378755	LOC408616	Hippo signaling pathway -fly
piR-ame-378755	LOC552079	Hippo signaling pathway -fly
piR-ame-378755	LOC409540	Hippo signaling pathway -fly
piR-ame-378755	LOC413669	Hippo signaling pathway -fly
piR-ame-378755	LOC409020	Hippo signaling pathway -fly
piR-ame-378755	LOC408292	Hippo signaling pathway -fly
piR-ame-387266	LOC408616	Hippo signaling pathway -fly
piR-ame-387266	LOC408767	Hippo signaling pathway -fly
piR-ame-387266	LOC409020	Hippo signaling pathway -fly
piR-ame-387266	LOC413502	Hippo signaling pathway -fly
piR-ame-387267	LOC408616	Hippo signaling pathway -fly
piR-ame-387267	LOC408767	Hippo signaling pathway -fly
piR-ame-387267	LOC410009	Hippo signaling pathway -fly
piR-ame-387267	LOC409020	Hippo signaling pathway -fly
piR-ame-387267	LOC413502	Hippo signaling pathway -fly
piR-ame-39500	LOC413440	Hippo signaling pathway -fly
piR-ame-39500	LOC412617	Hippo signaling pathway -fly
piR-ame-39500	LOC409540	Hippo signaling pathway -fly
piR-ame-39501	LOC413440	Hippo signaling pathway -fly
piR-ame-39501	LOC412617	Hippo signaling pathway -fly
piR-ame-39501	LOC409540	Hippo signaling pathway -fly
piR-ame-456655	LOC726088	Hippo signaling pathway -fly
piR-ame-456655	LOC725245	Hippo signaling pathway -fly
piR-ame-456655	LOC413834	Hippo signaling pathway -fly
piR-ame-456655	LOC409348	Hippo signaling pathway -fly
piR-ame-456655	LOC724292	Hippo signaling pathway -fly
piR-ame-456655	LOC408767	Hippo signaling pathway -fly
piR-ame-456655	LOC725591	Hippo signaling pathway -fly
piR-ame-456655	LOC409904	Hippo signaling pathway -fly
piR-ame-456655	LOC410009	Hippo signaling pathway -fly
piR-ame-456655	LOC413669	Hippo signaling pathway -fly
piR-ame-456655	LOC409020	Hippo signaling pathway -fly
piR-ame-456655	LOC100577697	Hippo signaling pathway -fly
piR-ame-471152	LOC551706	Hippo signaling pathway -fly
piR-ame-47855	LOC406122	Hippo signaling pathway -fly
piR-ame-47855	LOC409348	Hippo signaling pathway -fly
piR-ame-47855	LOC409904	Hippo signaling pathway -fly
piR-ame-47855	LOC410009	Hippo signaling pathway -fly
piR-ame-47855	LOC100577697	Hippo signaling pathway -fly
piR-ame-47855	LOC552637	Hippo signaling pathway -fly
piR-ame-5	LOC724895	Hippo signaling pathway -fly
piR-ame-5	LOC725245	Hippo signaling pathway -fly
piR-ame-5	LOC413834	Hippo signaling pathway -fly
piR-ame-5	LOC724292	Hippo signaling pathway -fly
piR-ame-5	LOC551706	Hippo signaling pathway -fly
piR-ame-5	LOC410208	Hippo signaling pathway -fly
piR-ame-5	LOC408767	Hippo signaling pathway -fly
piR-ame-5	LOC725591	Hippo signaling pathway -fly
piR-ame-5	LOC410009	Hippo signaling pathway -fly
piR-ame-5	LOC413502	Hippo signaling pathway -fly
piR-ame-5	LOC413669	Hippo signaling pathway -fly
piR-ame-5	LOC408431	Hippo signaling pathway -fly
piR-ame-5	LOC408616	Hippo signaling pathway -fly
piR-ame-502767	LOC726088	Hippo signaling pathway -fly
piR-ame-502767	LOC727368	Hippo signaling pathway -fly
piR-ame-502767	LOC551706	Hippo signaling pathway -fly
piR-ame-502767	LOC408767	Hippo signaling pathway -fly
piR-ame-502767	LOC410075	Hippo signaling pathway -fly
piR-ame-502767	LOC409800	Hippo signaling pathway -fly
piR-ame-504668	LOC726088	Hippo signaling pathway -fly
piR-ame-504668	LOC725245	Hippo signaling pathway -fly
piR-ame-504668	LOC412108	Hippo signaling pathway -fly
piR-ame-504668	LOC412051	Hippo signaling pathway -fly
piR-ame-504668	LOC413669	Hippo signaling pathway -fly
piR-ame-504668	LOC726759	Hippo signaling pathway -fly
piR-ame-504668	LOC550710	Hippo signaling pathway -fly
piR-ame-506264	LOC727368	Hippo signaling pathway -fly
piR-ame-506264	LOC409348	Hippo signaling pathway -fly
piR-ame-506264	LOC551706	Hippo signaling pathway -fly
piR-ame-506264	LOC552079	Hippo signaling pathway -fly
piR-ame-506264	LOC409904	Hippo signaling pathway -fly
piR-ame-506264	LOC410009	Hippo signaling pathway -fly
piR-ame-506264	LOC413669	Hippo signaling pathway -fly
piR-ame-506264	LOC409800	Hippo signaling pathway -fly
piR-ame-521089	LOC726759	Hippo signaling pathway -fly
piR-ame-521089	LOC409084	Hippo signaling pathway -fly
piR-ame-521089	LOC411678	Hippo signaling pathway -fly
piR-ame-605224	LOC408616	Hippo signaling pathway -fly
piR-ame-605224	LOC102655329	Hippo signaling pathway -fly
piR-ame-605224	LOC408767	Hippo signaling pathway -fly
piR-ame-605224	LOC409904	Hippo signaling pathway -fly
piR-ame-605224	LOC413669	Hippo signaling pathway -fly
piR-ame-605224	LOC100577697	Hippo signaling pathway -fly
piR-ame-612850	LOC408616	Hippo signaling pathway -fly
piR-ame-612850	LOC102655329	Hippo signaling pathway -fly
piR-ame-612850	LOC408767	Hippo signaling pathway -fly
piR-ame-612850	LOC409904	Hippo signaling pathway -fly
piR-ame-612850	LOC413669	Hippo signaling pathway -fly
piR-ame-612850	LOC100577697	Hippo signaling pathway -fly
piR-ame-633772	LOC408616	Hippo signaling pathway -fly
piR-ame-633772	LOC552079	Hippo signaling pathway -fly
piR-ame-633772	LOC408767	Hippo signaling pathway -fly
piR-ame-633772	LOC410009	Hippo signaling pathway -fly
piR-ame-633772	LOC409020	Hippo signaling pathway -fly
piR-ame-633772	LOC408297	Hippo signaling pathway -fly
piR-ame-633772	LOC413502	Hippo signaling pathway -fly
piR-ame-638412	LOC725245	Hippo signaling pathway -fly
piR-ame-638412	LOC413834	Hippo signaling pathway -fly
piR-ame-638412	LOC408616	Hippo signaling pathway -fly
piR-ame-638412	LOC409084	Hippo signaling pathway -fly
piR-ame-638412	LOC409301	Hippo signaling pathway -fly
piR-ame-638412	LOC413502	Hippo signaling pathway -fly
piR-ame-638412	LOC408297	Hippo signaling pathway -fly
piR-ame-638412	LOC409904	Hippo signaling pathway -fly
piR-ame-641984	LOC726958	Hippo signaling pathway -fly
piR-ame-641984	LOC551176	Hippo signaling pathway -fly
piR-ame-641984	LOC409348	Hippo signaling pathway -fly
piR-ame-641984	LOC551369	Hippo signaling pathway -fly
piR-ame-641984	LOC100577697	Hippo signaling pathway -fly
piR-ame-670896	LOC724888	Hippo signaling pathway -fly
piR-ame-670896	LOC725245	Hippo signaling pathway -fly
piR-ame-670896	LOC727368	Hippo signaling pathway -fly
piR-ame-670896	LOC413440	Hippo signaling pathway -fly
piR-ame-670896	LOC408767	Hippo signaling pathway -fly
piR-ame-670896	LOC413502	Hippo signaling pathway -fly
piR-ame-670896	LOC409800	Hippo signaling pathway -fly
piR-ame-670897	LOC724888	Hippo signaling pathway -fly
piR-ame-670897	LOC727368	Hippo signaling pathway -fly
piR-ame-670897	LOC413440	Hippo signaling pathway -fly
piR-ame-670897	LOC408767	Hippo signaling pathway -fly
piR-ame-670897	LOC413502	Hippo signaling pathway -fly
piR-ame-670897	LOC409800	Hippo signaling pathway -fly
piR-ame-70388	LOC409286	Hippo signaling pathway -fly
piR-ame-70388	LOC409348	Hippo signaling pathway -fly
piR-ame-70388	LOC409540	Hippo signaling pathway -fly
piR-ame-70388	LOC410009	Hippo signaling pathway -fly
piR-ame-70388	LOC412108	Hippo signaling pathway -fly
piR-ame-718308	LOC411327	Hippo signaling pathway -fly
piR-ame-742536	LOC413440	Hippo signaling pathway -fly
piR-ame-742536	LOC412108	Hippo signaling pathway -fly
piR-ame-742536	LOC409348	Hippo signaling pathway -fly
piR-ame-742536	LOC409084	Hippo signaling pathway -fly
piR-ame-742536	LOC410604	Hippo signaling pathway -fly
piR-ame-742536	LOC408767	Hippo signaling pathway -fly
piR-ame-742536	LOC410009	Hippo signaling pathway -fly
piR-ame-742536	LOC102653846	Hippo signaling pathway -fly
piR-ame-742536	LOC413669	Hippo signaling pathway -fly
piR-ame-742536	LOC726759	Hippo signaling pathway -fly
piR-ame-742536	LOC552637	Hippo signaling pathway -fly
piR-ame-748816	LOC724888	Hippo signaling pathway -fly
piR-ame-748816	LOC725245	Hippo signaling pathway -fly
piR-ame-748816	LOC100576968	Hippo signaling pathway -fly
piR-ame-748816	LOC724292	Hippo signaling pathway -fly
piR-ame-748816	LOC412617	Hippo signaling pathway -fly
piR-ame-748816	LOC409301	Hippo signaling pathway -fly
piR-ame-748816	LOC413669	Hippo signaling pathway -fly
piR-ame-748816	LOC411327	Hippo signaling pathway -fly
piR-ame-748816	LOC410604	Hippo signaling pathway -fly
piR-ame-750627	LOC413834	Hippo signaling pathway -fly
piR-ame-750627	LOC408951	Hippo signaling pathway -fly
piR-ame-750627	LOC724292	Hippo signaling pathway -fly
piR-ame-750627	LOC413423	Hippo signaling pathway -fly
piR-ame-750627	LOC408767	Hippo signaling pathway -fly
piR-ame-750627	LOC409904	Hippo signaling pathway -fly
piR-ame-750627	LOC410009	Hippo signaling pathway -fly
piR-ame-750627	LOC413502	Hippo signaling pathway -fly
piR-ame-750627	LOC411327	Hippo signaling pathway -fly
piR-ame-784272	LOC413834	Hippo signaling pathway -fly
piR-ame-850115	LOC726088	Hippo signaling pathway -fly
piR-ame-850115	LOC725245	Hippo signaling pathway -fly
piR-ame-850115	LOC412108	Hippo signaling pathway -fly
piR-ame-850115	LOC412051	Hippo signaling pathway -fly
piR-ame-850115	LOC413669	Hippo signaling pathway -fly
piR-ame-850115	LOC726759	Hippo signaling pathway -fly
piR-ame-850115	LOC550710	Hippo signaling pathway -fly
piR-ame-852767	LOC726088	Hippo signaling pathway -fly
piR-ame-852767	LOC410075	Hippo signaling pathway -fly
piR-ame-856650	LOC409084	Hippo signaling pathway -fly
piR-ame-856650	LOC410604	Hippo signaling pathway -fly
piR-ame-856650	LOC409904	Hippo signaling pathway -fly
piR-ame-856650	LOC413669	Hippo signaling pathway -fly
piR-ame-856650	LOC411327	Hippo signaling pathway -fly
piR-ame-856650	LOC408431	Hippo signaling pathway -fly
piR-ame-904144	LOC102655329	Hippo signaling pathway -fly
piR-ame-904144	LOC408767	Hippo signaling pathway -fly
piR-ame-904144	LOC409904	Hippo signaling pathway -fly
piR-ame-904144	LOC408297	Hippo signaling pathway -fly
piR-ame-904144	LOC411678	Hippo signaling pathway -fly
piR-ame-918866	LOC100576968	Hippo signaling pathway -fly
piR-ame-918866	LOC724292	Hippo signaling pathway -fly
piR-ame-918866	LOC409904	Hippo signaling pathway -fly
piR-ame-928134	LOC726088	Hippo signaling pathway -fly
piR-ame-928134	LOC413440	Hippo signaling pathway -fly
piR-ame-928134	LOC724292	Hippo signaling pathway -fly
piR-ame-928134	LOC408616	Hippo signaling pathway -fly
piR-ame-928134	LOC409904	Hippo signaling pathway -fly
piR-ame-930873	LOC724292	Hippo signaling pathway -fly
piR-ame-930873	LOC551706	Hippo signaling pathway -fly
piR-ame-934193	LOC412108	Hippo signaling pathway -fly
piR-ame-934193	LOC410604	Hippo signaling pathway -fly
piR-ame-941843	LOC408767	Hippo signaling pathway -fly
piR-ame-941843	LOC725591	Hippo signaling pathway -fly
piR-ame-974219	LOC726958	Hippo signaling pathway -fly
piR-ame-974219	LOC551176	Hippo signaling pathway -fly
piR-ame-974219	LOC409348	Hippo signaling pathway -fly
piR-ame-974219	LOC551369	Hippo signaling pathway -fly
piR-ame-974219	LOC100577697	Hippo signaling pathway -fly
piR-ame-978292	LOC725245	Hippo signaling pathway -fly
piR-ame-978292	LOC410208	Hippo signaling pathway -fly
piR-ame-978292	LOC552545	Hippo signaling pathway -fly
piR-ame-978292	LOC408297	Hippo signaling pathway -fly
piR-ame-978292	LOC413834	Hippo signaling pathway -fly
piR-ame-978292	LOC413502	Hippo signaling pathway -fly
piR-ame-978292	LOC408616	Hippo signaling pathway -fly
piR-ame-990954	LOC408616	Hippo signaling pathway -fly
piR-ame-990954	LOC413423	Hippo signaling pathway -fly
piR-ame-990954	LOC408767	Hippo signaling pathway -fly
piR-ame-990954	LOC409904	Hippo signaling pathway -fly
piR-ame-990954	LOC409020	Hippo signaling pathway -fly
piR-ame-990954	LOC411678	Hippo signaling pathway -fly
piR-ame-1007935	LOC551691	Wnt signaling pathway
piR-ame-1028819	LOC551021	Wnt signaling pathway
piR-ame-1028819	LOC413500	Wnt signaling pathway
piR-ame-1028819	LOC409767	Wnt signaling pathway
piR-ame-1075475	LOC406106	Wnt signaling pathway
piR-ame-1075475	LOC724437	Wnt signaling pathway
piR-ame-1075475	LOC409001	Wnt signaling pathway
piR-ame-1075475	LOC408894	Wnt signaling pathway
piR-ame-1075475	LOC726332	Wnt signaling pathway
piR-ame-1075475	LOC552340	Wnt signaling pathway
piR-ame-1075475	LOC409791	Wnt signaling pathway
piR-ame-1077365	LOC100578506	Wnt signaling pathway
piR-ame-1077365	LOC409158	Wnt signaling pathway
piR-ame-1077365	LOC409050	Wnt signaling pathway
piR-ame-1077365	LOC409321	Wnt signaling pathway
piR-ame-1077365	LOC413169	Wnt signaling pathway
piR-ame-1077365	LOC410808	Wnt signaling pathway
piR-ame-1077365	LOC410565	Wnt signaling pathway
piR-ame-1146559	LOC406106	Wnt signaling pathway
piR-ame-1146559	LOC724437	Wnt signaling pathway
piR-ame-1146559	LOC408894	Wnt signaling pathway
piR-ame-1146559	LOC726332	Wnt signaling pathway
piR-ame-1146559	LOC411046	Wnt signaling pathway
piR-ame-1146559	LOC552340	Wnt signaling pathway
piR-ame-1146559	LOC413500	Wnt signaling pathway
piR-ame-1146560	LOC406106	Wnt signaling pathway
piR-ame-1146560	LOC724437	Wnt signaling pathway
piR-ame-1146560	LOC409001	Wnt signaling pathway
piR-ame-1146560	LOC408894	Wnt signaling pathway
piR-ame-1146560	LOC726332	Wnt signaling pathway
piR-ame-1146560	LOC552340	Wnt signaling pathway
piR-ame-1146560	LOC409791	Wnt signaling pathway
piR-ame-1150261	LOC413169	Wnt signaling pathway
piR-ame-1150261	LOC408976	Wnt signaling pathway
piR-ame-1150261	LOC551124	Wnt signaling pathway
piR-ame-1176116	LOC726113	Wnt signaling pathway
piR-ame-1176116	LOC411919	Wnt signaling pathway
piR-ame-1176116	LOC551508	Wnt signaling pathway
piR-ame-1176116	LOC409767	Wnt signaling pathway
piR-ame-1183555	LOC100578506	Wnt signaling pathway
piR-ame-1183555	LOC551508	Wnt signaling pathway
piR-ame-1183555	LOC409050	Wnt signaling pathway
piR-ame-1183555	LOC413169	Wnt signaling pathway
piR-ame-1183555	LOC726280	Wnt signaling pathway
piR-ame-1183555	LOC726671	Wnt signaling pathway
piR-ame-1183555	LOC410724	Wnt signaling pathway
piR-ame-1184482	LOC408399	Wnt signaling pathway
piR-ame-1184482	LOC102654533	Wnt signaling pathway
piR-ame-1184482	LOC100576247	Wnt signaling pathway
piR-ame-1184482	LOC550976	Wnt signaling pathway
piR-ame-1186994	LOC100576247	Wnt signaling pathway
piR-ame-1223398	LOC411046	Wnt signaling pathway
piR-ame-1223398	LOC726671	Wnt signaling pathway
piR-ame-1223398	LOC413500	Wnt signaling pathway
piR-ame-1223398	LOC409791	Wnt signaling pathway
piR-ame-1233036	LOC410724	Wnt signaling pathway
piR-ame-14055	LOC406106	Wnt signaling pathway
piR-ame-14055	LOC551691	Wnt signaling pathway
piR-ame-14055	LOC724997	Wnt signaling pathway
piR-ame-14055	LOC724437	Wnt signaling pathway
piR-ame-14055	LOC409001	Wnt signaling pathway
piR-ame-14055	LOC724501	Wnt signaling pathway
piR-ame-14055	LOC726280	Wnt signaling pathway
piR-ame-14055	LOC411046	Wnt signaling pathway
piR-ame-14055	LOC726671	Wnt signaling pathway
piR-ame-14055	LOC551021	Wnt signaling pathway
piR-ame-14055	LOC409234	Wnt signaling pathway
piR-ame-14055	LOC410129	Wnt signaling pathway
piR-ame-14055	LOC413501	Wnt signaling pathway
piR-ame-14476	LOC100576247	Wnt signaling pathway
piR-ame-14476	LOC551517	Wnt signaling pathway
piR-ame-14476	LOC410808	Wnt signaling pathway
piR-ame-14476	LOC726671	Wnt signaling pathway
piR-ame-14476	LOC552177	Wnt signaling pathway
piR-ame-14476	LOC410724	Wnt signaling pathway
piR-ame-14476	LOC552138	Wnt signaling pathway
piR-ame-145057	LOC724997	Wnt signaling pathway
piR-ame-145057	LOC551124	Wnt signaling pathway
piR-ame-145057	LOC411919	Wnt signaling pathway
piR-ame-145057	LOC552340	Wnt signaling pathway
piR-ame-145057	LOC409234	Wnt signaling pathway
piR-ame-145057	LOC409791	Wnt signaling pathway
piR-ame-15258	LOC100576247	Wnt signaling pathway
piR-ame-15258	LOC551517	Wnt signaling pathway
piR-ame-15258	LOC410808	Wnt signaling pathway
piR-ame-15258	LOC726671	Wnt signaling pathway
piR-ame-15258	LOC552177	Wnt signaling pathway
piR-ame-15258	LOC410724	Wnt signaling pathway
piR-ame-15258	LOC552138	Wnt signaling pathway
piR-ame-180189	LOC409050	Wnt signaling pathway
piR-ame-180189	LOC413169	Wnt signaling pathway
piR-ame-180189	LOC408976	Wnt signaling pathway
piR-ame-18387	LOC408996	Wnt signaling pathway
piR-ame-18387	LOC552340	Wnt signaling pathway
piR-ame-18387	LOC410724	Wnt signaling pathway
piR-ame-208022	LOC408996	Wnt signaling pathway
piR-ame-208022	LOC552340	Wnt signaling pathway
piR-ame-208022	LOC410724	Wnt signaling pathway
piR-ame-225379	LOC100578506	Wnt signaling pathway
piR-ame-225379	LOC409050	Wnt signaling pathway
piR-ame-225379	LOC409321	Wnt signaling pathway
piR-ame-225379	LOC413169	Wnt signaling pathway
piR-ame-225379	LOC410565	Wnt signaling pathway
piR-ame-225379	LOC410808	Wnt signaling pathway
piR-ame-225379	LOC552177	Wnt signaling pathway
piR-ame-237656	LOC410724	Wnt signaling pathway
piR-ame-237656	LOC410956	Wnt signaling pathway
piR-ame-237658	LOC410724	Wnt signaling pathway
piR-ame-237658	LOC410956	Wnt signaling pathway
piR-ame-237658	LOC552177	Wnt signaling pathway
piR-ame-237658	LOC413183	Wnt signaling pathway
piR-ame-247619	LOC406106	Wnt signaling pathway
piR-ame-247619	LOC551691	Wnt signaling pathway
piR-ame-247619	LOC408399	Wnt signaling pathway
piR-ame-247619	LOC724997	Wnt signaling pathway
piR-ame-247619	LOC411919	Wnt signaling pathway
piR-ame-247619	LOC410724	Wnt signaling pathway
piR-ame-247619	LOC552419	Wnt signaling pathway
piR-ame-247619	LOC550976	Wnt signaling pathway
piR-ame-247619	LOC410956	Wnt signaling pathway
piR-ame-247619	LOC411046	Wnt signaling pathway
piR-ame-247619	LOC726671	Wnt signaling pathway
piR-ame-247619	LOC413501	Wnt signaling pathway
piR-ame-251803	LOC409767	Wnt signaling pathway
piR-ame-251803	LOC410956	Wnt signaling pathway
piR-ame-251803	LOC410724	Wnt signaling pathway
piR-ame-251803	LOC551554	Wnt signaling pathway
piR-ame-259611	LOC408791	Wnt signaling pathway
piR-ame-259611	LOC551021	Wnt signaling pathway
piR-ame-259611	LOC413500	Wnt signaling pathway
piR-ame-259611	LOC409767	Wnt signaling pathway
piR-ame-31793	LOC724997	Wnt signaling pathway
piR-ame-31793	LOC100576247	Wnt signaling pathway
piR-ame-31793	LOC413169	Wnt signaling pathway
piR-ame-31793	LOC408996	Wnt signaling pathway
piR-ame-31793	LOC552340	Wnt signaling pathway
piR-ame-320912	LOC408996	Wnt signaling pathway
piR-ame-320912	LOC552340	Wnt signaling pathway
piR-ame-320912	LOC410724	Wnt signaling pathway
piR-ame-325111	LOC408894	Wnt signaling pathway
piR-ame-378755	LOC102654533	Wnt signaling pathway
piR-ame-378755	LOC551517	Wnt signaling pathway
piR-ame-378755	LOC409321	Wnt signaling pathway
piR-ame-378755	LOC413169	Wnt signaling pathway
piR-ame-378755	LOC726280	Wnt signaling pathway
piR-ame-387266	LOC406106	Wnt signaling pathway
piR-ame-387266	LOC724437	Wnt signaling pathway
piR-ame-387266	LOC409001	Wnt signaling pathway
piR-ame-387266	LOC408894	Wnt signaling pathway
piR-ame-387266	LOC726332	Wnt signaling pathway
piR-ame-387266	LOC552340	Wnt signaling pathway
piR-ame-387266	LOC409791	Wnt signaling pathway
piR-ame-387267	LOC406106	Wnt signaling pathway
piR-ame-387267	LOC724437	Wnt signaling pathway
piR-ame-387267	LOC409001	Wnt signaling pathway
piR-ame-387267	LOC408894	Wnt signaling pathway
piR-ame-387267	LOC726332	Wnt signaling pathway
piR-ame-387267	LOC552340	Wnt signaling pathway
piR-ame-387267	LOC409791	Wnt signaling pathway
piR-ame-39500	LOC100576247	Wnt signaling pathway
piR-ame-39500	LOC551517	Wnt signaling pathway
piR-ame-39500	LOC410808	Wnt signaling pathway
piR-ame-39500	LOC726671	Wnt signaling pathway
piR-ame-39500	LOC552177	Wnt signaling pathway
piR-ame-39500	LOC410724	Wnt signaling pathway
piR-ame-39500	LOC552138	Wnt signaling pathway
piR-ame-39501	LOC100576247	Wnt signaling pathway
piR-ame-39501	LOC551517	Wnt signaling pathway
piR-ame-39501	LOC410808	Wnt signaling pathway
piR-ame-39501	LOC726671	Wnt signaling pathway
piR-ame-39501	LOC552177	Wnt signaling pathway
piR-ame-39501	LOC410724	Wnt signaling pathway
piR-ame-39501	LOC552138	Wnt signaling pathway
piR-ame-456655	LOC406106	Wnt signaling pathway
piR-ame-456655	LOC100576247	Wnt signaling pathway
piR-ame-456655	LOC724437	Wnt signaling pathway
piR-ame-456655	LOC409001	Wnt signaling pathway
piR-ame-456655	LOC724501	Wnt signaling pathway
piR-ame-456655	LOC408976	Wnt signaling pathway
piR-ame-456655	LOC726280	Wnt signaling pathway
piR-ame-456655	LOC411046	Wnt signaling pathway
piR-ame-456655	LOC726671	Wnt signaling pathway
piR-ame-456655	LOC551021	Wnt signaling pathway
piR-ame-456655	LOC414037	Wnt signaling pathway
piR-ame-456655	LOC409234	Wnt signaling pathway
piR-ame-456655	LOC410129	Wnt signaling pathway
piR-ame-456655	LOC413501	Wnt signaling pathway
piR-ame-471152	LOC408894	Wnt signaling pathway
piR-ame-47855	LOC410724	Wnt signaling pathway
piR-ame-47855	LOC410956	Wnt signaling pathway
piR-ame-47855	LOC552177	Wnt signaling pathway
piR-ame-47855	LOC413183	Wnt signaling pathway
piR-ame-5	LOC724997	Wnt signaling pathway
piR-ame-5	LOC100576247	Wnt signaling pathway
piR-ame-5	LOC409001	Wnt signaling pathway
piR-ame-5	LOC410724	Wnt signaling pathway
piR-ame-5	LOC411046	Wnt signaling pathway
piR-ame-5	LOC414037	Wnt signaling pathway
piR-ame-502767	LOC726113	Wnt signaling pathway
piR-ame-502767	LOC102654533	Wnt signaling pathway
piR-ame-502767	LOC411046	Wnt signaling pathway
piR-ame-502767	LOC726671	Wnt signaling pathway
piR-ame-502767	LOC408976	Wnt signaling pathway
piR-ame-502767	LOC413500	Wnt signaling pathway
piR-ame-504668	LOC551691	Wnt signaling pathway
piR-ame-504668	LOC409001	Wnt signaling pathway
piR-ame-504668	LOC414037	Wnt signaling pathway
piR-ame-504668	LOC409321	Wnt signaling pathway
piR-ame-504668	LOC413169	Wnt signaling pathway
piR-ame-504668	LOC410565	Wnt signaling pathway
piR-ame-506264	LOC727363	Wnt signaling pathway
piR-ame-506264	LOC724501	Wnt signaling pathway
piR-ame-506264	LOC413501	Wnt signaling pathway
piR-ame-521089	LOC100576247	Wnt signaling pathway
piR-ame-521089	LOC409791	Wnt signaling pathway
piR-ame-605224	LOC409050	Wnt signaling pathway
piR-ame-605224	LOC413169	Wnt signaling pathway
piR-ame-605224	LOC408976	Wnt signaling pathway
piR-ame-612850	LOC409050	Wnt signaling pathway
piR-ame-612850	LOC413169	Wnt signaling pathway
piR-ame-612850	LOC408976	Wnt signaling pathway
piR-ame-633772	LOC406106	Wnt signaling pathway
piR-ame-633772	LOC724437	Wnt signaling pathway
piR-ame-633772	LOC409001	Wnt signaling pathway
piR-ame-633772	LOC408894	Wnt signaling pathway
piR-ame-633772	LOC726332	Wnt signaling pathway
piR-ame-633772	LOC552340	Wnt signaling pathway
piR-ame-638412	LOC408791	Wnt signaling pathway
piR-ame-638412	LOC551691	Wnt signaling pathway
piR-ame-638412	LOC409050	Wnt signaling pathway
piR-ame-638412	LOC406106	Wnt signaling pathway
piR-ame-638412	LOC413501	Wnt signaling pathway
piR-ame-638412	LOC551554	Wnt signaling pathway
piR-ame-641984	LOC413169	Wnt signaling pathway
piR-ame-641984	LOC408976	Wnt signaling pathway
piR-ame-641984	LOC551124	Wnt signaling pathway
piR-ame-670896	LOC406106	Wnt signaling pathway
piR-ame-670896	LOC100576247	Wnt signaling pathway
piR-ame-670896	LOC409791	Wnt signaling pathway
piR-ame-670896	LOC413183	Wnt signaling pathway
piR-ame-670897	LOC406106	Wnt signaling pathway
piR-ame-670897	LOC100576247	Wnt signaling pathway
piR-ame-670897	LOC409234	Wnt signaling pathway
piR-ame-670897	LOC409791	Wnt signaling pathway
piR-ame-670897	LOC413183	Wnt signaling pathway
piR-ame-70388	LOC102654533	Wnt signaling pathway
piR-ame-70388	LOC409767	Wnt signaling pathway
piR-ame-70388	LOC410956	Wnt signaling pathway
piR-ame-718308	LOC102654533	Wnt signaling pathway
piR-ame-718308	LOC410956	Wnt signaling pathway
piR-ame-718308	LOC408976	Wnt signaling pathway
piR-ame-718308	LOC410724	Wnt signaling pathway
piR-ame-742536	LOC408399	Wnt signaling pathway
piR-ame-742536	LOC100578506	Wnt signaling pathway
piR-ame-742536	LOC726289	Wnt signaling pathway
piR-ame-742536	LOC551508	Wnt signaling pathway
piR-ame-742536	LOC409050	Wnt signaling pathway
piR-ame-742536	LOC551517	Wnt signaling pathway
piR-ame-742536	LOC413809	Wnt signaling pathway
piR-ame-742536	LOC100576156	Wnt signaling pathway
piR-ame-742536	LOC411919	Wnt signaling pathway
piR-ame-742536	LOC410565	Wnt signaling pathway
piR-ame-748816	LOC409050	Wnt signaling pathway
piR-ame-748816	LOC408691	Wnt signaling pathway
piR-ame-748816	LOC724471	Wnt signaling pathway
piR-ame-748816	LOC413500	Wnt signaling pathway
piR-ame-750627	LOC551691	Wnt signaling pathway
piR-ame-750627	LOC100576247	Wnt signaling pathway
piR-ame-750627	LOC408894	Wnt signaling pathway
piR-ame-750627	LOC551124	Wnt signaling pathway
piR-ame-750627	LOC406106	Wnt signaling pathway
piR-ame-750627	LOC410956	Wnt signaling pathway
piR-ame-750627	LOC411919	Wnt signaling pathway
piR-ame-750627	LOC413500	Wnt signaling pathway
piR-ame-750627	LOC414037	Wnt signaling pathway
piR-ame-750627	LOC409791	Wnt signaling pathway
piR-ame-784272	LOC408894	Wnt signaling pathway
piR-ame-784272	LOC726671	Wnt signaling pathway
piR-ame-784272	LOC551021	Wnt signaling pathway
piR-ame-850115	LOC726289	Wnt signaling pathway
piR-ame-850115	LOC551691	Wnt signaling pathway
piR-ame-850115	LOC409001	Wnt signaling pathway
piR-ame-850115	LOC414037	Wnt signaling pathway
piR-ame-850115	LOC409321	Wnt signaling pathway
piR-ame-850115	LOC413169	Wnt signaling pathway
piR-ame-850115	LOC410565	Wnt signaling pathway
piR-ame-852767	LOC726113	Wnt signaling pathway
piR-ame-852767	LOC102654533	Wnt signaling pathway
piR-ame-852767	LOC411046	Wnt signaling pathway
piR-ame-852767	LOC726671	Wnt signaling pathway
piR-ame-852767	LOC408976	Wnt signaling pathway
piR-ame-852767	LOC413500	Wnt signaling pathway
piR-ame-856650	LOC100578506	Wnt signaling pathway
piR-ame-856650	LOC409158	Wnt signaling pathway
piR-ame-856650	LOC409050	Wnt signaling pathway
piR-ame-856650	LOC409321	Wnt signaling pathway
piR-ame-856650	LOC413169	Wnt signaling pathway
piR-ame-856650	LOC410808	Wnt signaling pathway
piR-ame-856650	LOC552177	Wnt signaling pathway
piR-ame-856650	LOC410565	Wnt signaling pathway
piR-ame-904144	LOC726671	Wnt signaling pathway
piR-ame-904144	LOC413183	Wnt signaling pathway
piR-ame-918866	LOC724997	Wnt signaling pathway
piR-ame-918866	LOC724501	Wnt signaling pathway
piR-ame-918866	LOC410808	Wnt signaling pathway
piR-ame-918866	LOC410956	Wnt signaling pathway
piR-ame-918866	LOC410184	Wnt signaling pathway
piR-ame-928134	LOC724378	Wnt signaling pathway
piR-ame-928134	LOC409050	Wnt signaling pathway
piR-ame-928134	LOC406106	Wnt signaling pathway
piR-ame-928134	LOC408996	Wnt signaling pathway
piR-ame-928134	LOC410724	Wnt signaling pathway
piR-ame-930873	LOC102654533	Wnt signaling pathway
piR-ame-930873	LOC726280	Wnt signaling pathway
piR-ame-930873	LOC413183	Wnt signaling pathway
piR-ame-934193	LOC408399	Wnt signaling pathway
piR-ame-934193	LOC724997	Wnt signaling pathway
piR-ame-934193	LOC100576247	Wnt signaling pathway
piR-ame-934193	LOC413169	Wnt signaling pathway
piR-ame-934193	LOC410724	Wnt signaling pathway
piR-ame-934193	LOC550976	Wnt signaling pathway
piR-ame-941843	LOC408399	Wnt signaling pathway
piR-ame-941843	LOC408976	Wnt signaling pathway
piR-ame-941843	LOC550976	Wnt signaling pathway
piR-ame-941843	LOC413500	Wnt signaling pathway
piR-ame-974219	LOC413169	Wnt signaling pathway
piR-ame-974219	LOC551124	Wnt signaling pathway
piR-ame-978292	LOC724997	Wnt signaling pathway
piR-ame-978292	LOC726289	Wnt signaling pathway
piR-ame-978292	LOC100576247	Wnt signaling pathway
piR-ame-978292	LOC409001	Wnt signaling pathway
piR-ame-978292	LOC413169	Wnt signaling pathway
piR-ame-978292	LOC408996	Wnt signaling pathway
piR-ame-990954	LOC102654533	Wnt signaling pathway
piR-ame-990954	LOC408894	Wnt signaling pathway
piR-ame-990954	LOC408976	Wnt signaling pathway
piR-ame-990954	LOC410956	Wnt signaling pathway
piR-ame-990954	LOC411046	Wnt signaling pathway
piR-ame-990954	LOC726671	Wnt signaling pathway
piR-ame-1007935	LOC551746	Hedgehog signaling pathway
piR-ame-1028819	LOC552358	Hedgehog signaling pathway
piR-ame-1075475	LOC410354	Hedgehog signaling pathway
piR-ame-1077365	LOC100576349	Hedgehog signaling pathway
piR-ame-1146559	LOC410354	Hedgehog signaling pathway
piR-ame-1146560	LOC410354	Hedgehog signaling pathway
piR-ame-1176116	LOC410157	Hedgehog signaling pathway
piR-ame-1183555	LOC100576449	Hedgehog signaling pathway
piR-ame-1183555	LOC410831	Hedgehog signaling pathway
piR-ame-1184482	LOC726525	Hedgehog signaling pathway
piR-ame-1223398	LOC726525	Hedgehog signaling pathway
piR-ame-1223398	LOC551746	Hedgehog signaling pathway
piR-ame-1233036	LOC725488	Hedgehog signaling pathway
piR-ame-1233036	LOC410157	Hedgehog signaling pathway
piR-ame-1233036	LOC410354	Hedgehog signaling pathway
piR-ame-14055	LOC551746	Hedgehog signaling pathway
piR-ame-14055	LOC410831	Hedgehog signaling pathway
piR-ame-14476	LOC726525	Hedgehog signaling pathway
piR-ame-145057	LOC100576449	Hedgehog signaling pathway
piR-ame-15258	LOC726525	Hedgehog signaling pathway
piR-ame-225379	LOC100576349	Hedgehog signaling pathway
piR-ame-241618	LOC410831	Hedgehog signaling pathway
piR-ame-247619	LOC100576449	Hedgehog signaling pathway
piR-ame-259611	LOC552358	Hedgehog signaling pathway
piR-ame-31793	LOC100576449	Hedgehog signaling pathway
piR-ame-320912	LOC100576449	Hedgehog signaling pathway
piR-ame-325111	LOC551746	Hedgehog signaling pathway
piR-ame-378755	LOC410831	Hedgehog signaling pathway
piR-ame-387266	LOC410354	Hedgehog signaling pathway
piR-ame-387267	LOC410354	Hedgehog signaling pathway
piR-ame-39500	LOC726525	Hedgehog signaling pathway
piR-ame-39501	LOC726525	Hedgehog signaling pathway
piR-ame-456655	LOC551746	Hedgehog signaling pathway
piR-ame-456655	LOC410831	Hedgehog signaling pathway
piR-ame-471152	LOC551746	Hedgehog signaling pathway
piR-ame-502767	LOC100576449	Hedgehog signaling pathway
piR-ame-502767	LOC552358	Hedgehog signaling pathway
piR-ame-504668	LOC410354	Hedgehog signaling pathway
piR-ame-521089	LOC552358	Hedgehog signaling pathway
piR-ame-633772	LOC410354	Hedgehog signaling pathway
piR-ame-638412	LOC552173	Hedgehog signaling pathway
piR-ame-638412	LOC551746	Hedgehog signaling pathway
piR-ame-638412	LOC410354	Hedgehog signaling pathway
piR-ame-670896	LOC552358	Hedgehog signaling pathway
piR-ame-670897	LOC552358	Hedgehog signaling pathway
piR-ame-718308	LOC410831	Hedgehog signaling pathway
piR-ame-718308	LOC727101	Hedgehog signaling pathway
piR-ame-742536	LOC552358	Hedgehog signaling pathway
piR-ame-742536	LOC411904	Hedgehog signaling pathway
piR-ame-748816	LOC411904	Hedgehog signaling pathway
piR-ame-850115	LOC410354	Hedgehog signaling pathway
piR-ame-852767	LOC100576449	Hedgehog signaling pathway
piR-ame-852767	LOC552358	Hedgehog signaling pathway
piR-ame-856650	LOC100576349	Hedgehog signaling pathway
piR-ame-904144	LOC410831	Hedgehog signaling pathway
piR-ame-918866	LOC726525	Hedgehog signaling pathway
piR-ame-918866	LOC410831	Hedgehog signaling pathway
piR-ame-928134	LOC100576449	Hedgehog signaling pathway
piR-ame-934193	LOC552358	Hedgehog signaling pathway
piR-ame-941843	LOC410831	Hedgehog signaling pathway
piR-ame-990954	LOC100576449	Hedgehog signaling pathway
piR-ame-1028819	LOC410351	Notch signaling pathway
piR-ame-1028819	LOC413289	Notch signaling pathway
piR-ame-1075475	LOC413870	Notch signaling pathway
piR-ame-1075475	LOC724935	Notch signaling pathway
piR-ame-1077365	LOC551501	Notch signaling pathway
piR-ame-1146559	LOC413870	Notch signaling pathway
piR-ame-1146559	LOC724935	Notch signaling pathway
piR-ame-1146560	LOC413870	Notch signaling pathway
piR-ame-1146560	LOC724935	Notch signaling pathway
piR-ame-1176116	LOC552178	Notch signaling pathway
piR-ame-1184482	LOC724875	Notch signaling pathway
piR-ame-1184482	LOC411086	Notch signaling pathway
piR-ame-1186994	LOC413289	Notch signaling pathway
piR-ame-1223398	LOC411086	Notch signaling pathway
piR-ame-1223398	LOC413289	Notch signaling pathway
piR-ame-1233036	LOC551501	Notch signaling pathway
piR-ame-14055	LOC411503	Notch signaling pathway
piR-ame-180189	LOC413289	Notch signaling pathway
piR-ame-18387	LOC411086	Notch signaling pathway
piR-ame-18387	LOC551501	Notch signaling pathway
piR-ame-208022	LOC411086	Notch signaling pathway
piR-ame-208022	LOC551501	Notch signaling pathway
piR-ame-225379	LOC551501	Notch signaling pathway
piR-ame-237656	LOC410351	Notch signaling pathway
piR-ame-237658	LOC410351	Notch signaling pathway
piR-ame-241618	LOC410351	Notch signaling pathway
piR-ame-251803	LOC411086	Notch signaling pathway
piR-ame-251803	LOC410351	Notch signaling pathway
piR-ame-259611	LOC410351	Notch signaling pathway
piR-ame-259611	LOC413289	Notch signaling pathway
piR-ame-31793	LOC552178	Notch signaling pathway
piR-ame-320912	LOC411086	Notch signaling pathway
piR-ame-320912	LOC551501	Notch signaling pathway
piR-ame-378755	LOC724935	Notch signaling pathway
piR-ame-387266	LOC413870	Notch signaling pathway
piR-ame-387266	LOC724935	Notch signaling pathway
piR-ame-387267	LOC413870	Notch signaling pathway
piR-ame-387267	LOC724935	Notch signaling pathway
piR-ame-456655	LOC411503	Notch signaling pathway
piR-ame-47855	LOC410351	Notch signaling pathway
piR-ame-5	LOC410351	Notch signaling pathway
piR-ame-5	LOC413289	Notch signaling pathway
piR-ame-502767	LOC727399	Notch signaling pathway
piR-ame-502767	LOC413870	Notch signaling pathway
piR-ame-502767	LOC724935	Notch signaling pathway
piR-ame-504668	LOC727399	Notch signaling pathway
piR-ame-504668	LOC411086	Notch signaling pathway
piR-ame-605224	LOC413289	Notch signaling pathway
piR-ame-612850	LOC413289	Notch signaling pathway
piR-ame-633772	LOC413870	Notch signaling pathway
piR-ame-633772	LOC724935	Notch signaling pathway
piR-ame-638412	LOC413870	Notch signaling pathway
piR-ame-638412	LOC410351	Notch signaling pathway
piR-ame-670896	LOC410351	Notch signaling pathway
piR-ame-670896	LOC551501	Notch signaling pathway
piR-ame-670897	LOC410351	Notch signaling pathway
piR-ame-670897	LOC551501	Notch signaling pathway
piR-ame-70388	LOC413289	Notch signaling pathway
piR-ame-718308	LOC727399	Notch signaling pathway
piR-ame-718308	LOC410351	Notch signaling pathway
piR-ame-742536	LOC552178	Notch signaling pathway
piR-ame-748816	LOC727399	Notch signaling pathway
piR-ame-748816	LOC411503	Notch signaling pathway
piR-ame-784272	LOC551225	Notch signaling pathway
piR-ame-850115	LOC727399	Notch signaling pathway
piR-ame-850115	LOC408814	Notch signaling pathway
piR-ame-850115	LOC411086	Notch signaling pathway
piR-ame-852767	LOC727399	Notch signaling pathway
piR-ame-852767	LOC413870	Notch signaling pathway
piR-ame-852767	LOC724935	Notch signaling pathway
piR-ame-856650	LOC551501	Notch signaling pathway
piR-ame-904144	LOC413870	Notch signaling pathway
piR-ame-904144	LOC410351	Notch signaling pathway
piR-ame-904144	LOC413289	Notch signaling pathway
piR-ame-928134	LOC552646	Notch signaling pathway
piR-ame-928134	LOC411086	Notch signaling pathway
piR-ame-928134	LOC724935	Notch signaling pathway
piR-ame-934193	LOC413870	Notch signaling pathway
piR-ame-941843	LOC410351	Notch signaling pathway
piR-ame-978292	LOC552178	Notch signaling pathway
piR-ame-990954	LOC727399	Notch signaling pathway
piR-ame-990954	LOC552178	Notch signaling pathway
piR-ame-990954	LOC410351	Notch signaling pathway
piR-ame-1028819	LOC411859	FoxO signaling pathway
piR-ame-1028819	LOC409332	FoxO signaling pathway
piR-ame-1028819	LOC408438	FoxO signaling pathway
piR-ame-1028819	LOC552718	FoxO signaling pathway
piR-ame-1028819	LOC409667	FoxO signaling pathway
piR-ame-1028819	LOC412601	FoxO signaling pathway
piR-ame-1075475	LOC100577393	FoxO signaling pathway
piR-ame-1075475	LOC411297	FoxO signaling pathway
piR-ame-1077365	LOC100577393	FoxO signaling pathway
piR-ame-1077365	LOC550857	FoxO signaling pathway
piR-ame-1077365	LOC725613	FoxO signaling pathway
piR-ame-1077365	LOC411917	FoxO signaling pathway
piR-ame-1077365	LOC409925	FoxO signaling pathway
piR-ame-1077365	LOC411297	FoxO signaling pathway
piR-ame-1146559	LOC411297	FoxO signaling pathway
piR-ame-1146560	LOC411297	FoxO signaling pathway
piR-ame-1150261	LOC412843	FoxO signaling pathway
piR-ame-1150261	LOC408577	FoxO signaling pathway
piR-ame-1176116	LOC550857	FoxO signaling pathway
piR-ame-1176116	LOC412601	FoxO signaling pathway
piR-ame-1183555	LOC443552	FoxO signaling pathway
piR-ame-1183555	LOC725613	FoxO signaling pathway
piR-ame-1183555	LOC410732	FoxO signaling pathway
piR-ame-1183555	LOC107964907	FoxO signaling pathway
piR-ame-1183555	LOC408577	FoxO signaling pathway
piR-ame-1184482	LOC409222	FoxO signaling pathway
piR-ame-1184482	LOC408438	FoxO signaling pathway
piR-ame-1186994	LOC725827	FoxO signaling pathway
piR-ame-1223398	LOC725827	FoxO signaling pathway
piR-ame-1223398	LOC550930	FoxO signaling pathway
piR-ame-1233036	LOC443552	FoxO signaling pathway
piR-ame-1233036	LOC411915	FoxO signaling pathway
piR-ame-1233036	LOC100577393	FoxO signaling pathway
piR-ame-1233036	LOC408438	FoxO signaling pathway
piR-ame-1233036	LOC725613	FoxO signaling pathway
piR-ame-1233036	LOC412601	FoxO signaling pathway
piR-ame-1233036	LOC411297	FoxO signaling pathway
piR-ame-14055	LOC100577393	FoxO signaling pathway
piR-ame-14055	LOC550857	FoxO signaling pathway
piR-ame-14055	LOC410732	FoxO signaling pathway
piR-ame-14055	LOC411917	FoxO signaling pathway
piR-ame-14055	LOC107964907	FoxO signaling pathway
piR-ame-14055	LOC409667	FoxO signaling pathway
piR-ame-14476	LOC409222	FoxO signaling pathway
piR-ame-14476	LOC408438	FoxO signaling pathway
piR-ame-14476	LOC725827	FoxO signaling pathway
piR-ame-14476	LOC411917	FoxO signaling pathway
piR-ame-14476	LOC409667	FoxO signaling pathway
piR-ame-145057	LOC725362	FoxO signaling pathway
piR-ame-145057	LOC550739	FoxO signaling pathway
piR-ame-145057	LOC552793	FoxO signaling pathway
piR-ame-15258	LOC409222	FoxO signaling pathway
piR-ame-15258	LOC408438	FoxO signaling pathway
piR-ame-15258	LOC725827	FoxO signaling pathway
piR-ame-15258	LOC411917	FoxO signaling pathway
piR-ame-15258	LOC107964907	FoxO signaling pathway
piR-ame-180189	LOC726051	FoxO signaling pathway
piR-ame-180189	LOC408438	FoxO signaling pathway
piR-ame-180189	LOC725827	FoxO signaling pathway
piR-ame-180189	LOC408577	FoxO signaling pathway
piR-ame-180189	LOC409667	FoxO signaling pathway
piR-ame-18387	LOC408438	FoxO signaling pathway
piR-ame-18387	LOC725827	FoxO signaling pathway
piR-ame-18387	LOC551500	FoxO signaling pathway
piR-ame-18387	LOC411297	FoxO signaling pathway
piR-ame-18387	LOC413430	FoxO signaling pathway
piR-ame-208022	LOC408438	FoxO signaling pathway
piR-ame-208022	LOC725827	FoxO signaling pathway
piR-ame-208022	LOC411297	FoxO signaling pathway
piR-ame-208022	LOC413430	FoxO signaling pathway
piR-ame-225379	LOC100577393	FoxO signaling pathway
piR-ame-225379	LOC725613	FoxO signaling pathway
piR-ame-225379	LOC411917	FoxO signaling pathway
piR-ame-225379	LOC409925	FoxO signaling pathway
piR-ame-225379	LOC411297	FoxO signaling pathway
piR-ame-237656	LOC100577393	FoxO signaling pathway
piR-ame-237656	LOC408438	FoxO signaling pathway
piR-ame-237656	LOC410732	FoxO signaling pathway
piR-ame-237656	LOC550930	FoxO signaling pathway
piR-ame-237658	LOC100577393	FoxO signaling pathway
piR-ame-237658	LOC551198	FoxO signaling pathway
piR-ame-237658	LOC408438	FoxO signaling pathway
piR-ame-237658	LOC410732	FoxO signaling pathway
piR-ame-237658	LOC550930	FoxO signaling pathway
piR-ame-241618	LOC411297	FoxO signaling pathway
piR-ame-247619	LOC724740	FoxO signaling pathway
piR-ame-247619	LOC551500	FoxO signaling pathway
piR-ame-247619	LOC550930	FoxO signaling pathway
piR-ame-247619	LOC408577	FoxO signaling pathway
piR-ame-251803	LOC726051	FoxO signaling pathway
piR-ame-251803	LOC408438	FoxO signaling pathway
piR-ame-251803	LOC410732	FoxO signaling pathway
piR-ame-251803	LOC408577	FoxO signaling pathway
piR-ame-259611	LOC411859	FoxO signaling pathway
piR-ame-259611	LOC409332	FoxO signaling pathway
piR-ame-259611	LOC408438	FoxO signaling pathway
piR-ame-259611	LOC551500	FoxO signaling pathway
piR-ame-259611	LOC552718	FoxO signaling pathway
piR-ame-259611	LOC409667	FoxO signaling pathway
piR-ame-259611	LOC412601	FoxO signaling pathway
piR-ame-31793	LOC726051	FoxO signaling pathway
piR-ame-31793	LOC100577393	FoxO signaling pathway
piR-ame-31793	LOC412843	FoxO signaling pathway
piR-ame-31793	LOC551500	FoxO signaling pathway
piR-ame-320912	LOC408438	FoxO signaling pathway
piR-ame-320912	LOC725827	FoxO signaling pathway
piR-ame-320912	LOC551500	FoxO signaling pathway
piR-ame-320912	LOC411297	FoxO signaling pathway
piR-ame-320912	LOC413430	FoxO signaling pathway
piR-ame-378755	LOC552718	FoxO signaling pathway
piR-ame-387266	LOC100577393	FoxO signaling pathway
piR-ame-387266	LOC411297	FoxO signaling pathway
piR-ame-387267	LOC100577393	FoxO signaling pathway
piR-ame-387267	LOC411297	FoxO signaling pathway
piR-ame-39500	LOC409222	FoxO signaling pathway
piR-ame-39500	LOC408438	FoxO signaling pathway
piR-ame-39500	LOC725827	FoxO signaling pathway
piR-ame-39500	LOC411917	FoxO signaling pathway
piR-ame-39500	LOC107964907	FoxO signaling pathway
piR-ame-39500	LOC409667	FoxO signaling pathway
piR-ame-39501	LOC409222	FoxO signaling pathway
piR-ame-39501	LOC408438	FoxO signaling pathway
piR-ame-39501	LOC725827	FoxO signaling pathway
piR-ame-39501	LOC411917	FoxO signaling pathway
piR-ame-39501	LOC107964907	FoxO signaling pathway
piR-ame-456655	LOC100577393	FoxO signaling pathway
piR-ame-456655	LOC550857	FoxO signaling pathway
piR-ame-456655	LOC410732	FoxO signaling pathway
piR-ame-456655	LOC411917	FoxO signaling pathway
piR-ame-456655	LOC107964907	FoxO signaling pathway
piR-ame-456655	LOC409667	FoxO signaling pathway
piR-ame-47855	LOC100577393	FoxO signaling pathway
piR-ame-47855	LOC551198	FoxO signaling pathway
piR-ame-47855	LOC408438	FoxO signaling pathway
piR-ame-47855	LOC410732	FoxO signaling pathway
piR-ame-47855	LOC550930	FoxO signaling pathway
piR-ame-5	LOC551500	FoxO signaling pathway
piR-ame-5	LOC408577	FoxO signaling pathway
piR-ame-5	LOC411297	FoxO signaling pathway
piR-ame-502767	LOC725827	FoxO signaling pathway
piR-ame-502767	LOC408577	FoxO signaling pathway
piR-ame-504668	LOC409332	FoxO signaling pathway
piR-ame-504668	LOC410812	FoxO signaling pathway
piR-ame-504668	LOC551500	FoxO signaling pathway
piR-ame-504668	LOC413261	FoxO signaling pathway
piR-ame-504668	LOC552718	FoxO signaling pathway
piR-ame-504668	LOC726760	FoxO signaling pathway
piR-ame-504668	LOC409959	FoxO signaling pathway
piR-ame-506264	LOC411297	FoxO signaling pathway
piR-ame-521089	LOC409577	FoxO signaling pathway
piR-ame-521089	LOC409332	FoxO signaling pathway
piR-ame-605224	LOC726051	FoxO signaling pathway
piR-ame-605224	LOC408438	FoxO signaling pathway
piR-ame-605224	LOC725827	FoxO signaling pathway
piR-ame-605224	LOC408577	FoxO signaling pathway
piR-ame-605224	LOC409667	FoxO signaling pathway
piR-ame-612850	LOC726051	FoxO signaling pathway
piR-ame-612850	LOC408438	FoxO signaling pathway
piR-ame-612850	LOC725827	FoxO signaling pathway
piR-ame-612850	LOC408577	FoxO signaling pathway
piR-ame-612850	LOC409667	FoxO signaling pathway
piR-ame-633772	LOC100577393	FoxO signaling pathway
piR-ame-633772	LOC411297	FoxO signaling pathway
piR-ame-638412	LOC410082	FoxO signaling pathway
piR-ame-638412	LOC726051	FoxO signaling pathway
piR-ame-638412	LOC100577393	FoxO signaling pathway
piR-ame-638412	LOC409667	FoxO signaling pathway
piR-ame-638412	LOC726760	FoxO signaling pathway
piR-ame-638412	LOC411297	FoxO signaling pathway
piR-ame-641984	LOC412843	FoxO signaling pathway
piR-ame-641984	LOC408577	FoxO signaling pathway
piR-ame-670896	LOC413278	FoxO signaling pathway
piR-ame-670896	LOC408438	FoxO signaling pathway
piR-ame-670896	LOC413430	FoxO signaling pathway
piR-ame-670897	LOC413278	FoxO signaling pathway
piR-ame-670897	LOC409332	FoxO signaling pathway
piR-ame-670897	LOC408438	FoxO signaling pathway
piR-ame-670897	LOC413430	FoxO signaling pathway
piR-ame-70388	LOC725184	FoxO signaling pathway
piR-ame-70388	LOC724740	FoxO signaling pathway
piR-ame-70388	LOC552718	FoxO signaling pathway
piR-ame-718308	LOC725362	FoxO signaling pathway
piR-ame-718308	LOC409662	FoxO signaling pathway
piR-ame-718308	LOC409667	FoxO signaling pathway
piR-ame-718308	LOC408577	FoxO signaling pathway
piR-ame-742536	LOC411915	FoxO signaling pathway
piR-ame-742536	LOC550857	FoxO signaling pathway
piR-ame-742536	LOC725613	FoxO signaling pathway
piR-ame-742536	LOC409662	FoxO signaling pathway
piR-ame-742536	LOC411917	FoxO signaling pathway
piR-ame-742536	LOC412601	FoxO signaling pathway
piR-ame-742536	LOC408577	FoxO signaling pathway
piR-ame-742536	LOC551860	FoxO signaling pathway
piR-ame-748816	LOC550857	FoxO signaling pathway
piR-ame-748816	LOC409332	FoxO signaling pathway
piR-ame-750627	LOC725362	FoxO signaling pathway
piR-ame-750627	LOC410732	FoxO signaling pathway
piR-ame-750627	LOC550739	FoxO signaling pathway
piR-ame-750627	LOC409667	FoxO signaling pathway
piR-ame-784272	LOC550930	FoxO signaling pathway
piR-ame-850115	LOC409332	FoxO signaling pathway
piR-ame-850115	LOC410812	FoxO signaling pathway
piR-ame-850115	LOC413261	FoxO signaling pathway
piR-ame-850115	LOC552718	FoxO signaling pathway
piR-ame-850115	LOC726760	FoxO signaling pathway
piR-ame-850115	LOC409959	FoxO signaling pathway
piR-ame-850115	LOC551500	FoxO signaling pathway
piR-ame-852767	LOC725827	FoxO signaling pathway
piR-ame-852767	LOC408577	FoxO signaling pathway
piR-ame-856650	LOC100577393	FoxO signaling pathway
piR-ame-856650	LOC725613	FoxO signaling pathway
piR-ame-856650	LOC411917	FoxO signaling pathway
piR-ame-856650	LOC409925	FoxO signaling pathway
piR-ame-856650	LOC411297	FoxO signaling pathway
piR-ame-904144	LOC725827	FoxO signaling pathway
piR-ame-904144	LOC725362	FoxO signaling pathway
piR-ame-904144	LOC408577	FoxO signaling pathway
piR-ame-904144	LOC411297	FoxO signaling pathway
piR-ame-918866	LOC724740	FoxO signaling pathway
piR-ame-918866	LOC413667	FoxO signaling pathway
piR-ame-918866	LOC411297	FoxO signaling pathway
piR-ame-928134	LOC413667	FoxO signaling pathway
piR-ame-928134	LOC409667	FoxO signaling pathway
piR-ame-928134	LOC408577	FoxO signaling pathway
piR-ame-928134	LOC412843	FoxO signaling pathway
piR-ame-930873	LOC412843	FoxO signaling pathway
piR-ame-934193	LOC409667	FoxO signaling pathway
piR-ame-934193	LOC552793	FoxO signaling pathway
piR-ame-941843	LOC409925	FoxO signaling pathway
piR-ame-941843	LOC411297	FoxO signaling pathway
piR-ame-974219	LOC412843	FoxO signaling pathway
piR-ame-974219	LOC408577	FoxO signaling pathway
piR-ame-978292	LOC726051	FoxO signaling pathway
piR-ame-978292	LOC100577393	FoxO signaling pathway
piR-ame-978292	LOC412843	FoxO signaling pathway
piR-ame-978292	LOC551500	FoxO signaling pathway
piR-ame-990954	LOC725827	FoxO signaling pathway
piR-ame-990954	LOC724740	FoxO signaling pathway
piR-ame-990954	LOC408438	FoxO signaling pathway
piR-ame-990954	LOC411917	FoxO signaling pathway
piR-ame-990954	LOC550930	FoxO signaling pathway
piR-ame-1007935	LOC408852	mTOR signaling pathway
piR-ame-1028819	LOC409393	mTOR signaling pathway
piR-ame-1028819	LOC408852	mTOR signaling pathway
piR-ame-1077365	LOC724408	mTOR signaling pathway
piR-ame-1077365	LOC409393	mTOR signaling pathway
piR-ame-1077365	LOC409886	mTOR signaling pathway
piR-ame-1077365	LOC552549	mTOR signaling pathway
piR-ame-1150261	LOC408852	mTOR signaling pathway
piR-ame-1176116	LOC409393	mTOR signaling pathway
piR-ame-1176116	LOC409886	mTOR signaling pathway
piR-ame-1176116	LOC551173	mTOR signaling pathway
piR-ame-1183555	LOC413223	mTOR signaling pathway
piR-ame-1183555	LOC551668	mTOR signaling pathway
piR-ame-1184482	LOC408852	mTOR signaling pathway
piR-ame-1186994	LOC408852	mTOR signaling pathway
piR-ame-1223398	LOC408852	mTOR signaling pathway
piR-ame-1233036	LOC724223	mTOR signaling pathway
piR-ame-1233036	LOC552571	mTOR signaling pathway
piR-ame-14055	LOC409886	mTOR signaling pathway
piR-ame-14055	LOC409560	mTOR signaling pathway
piR-ame-14055	LOC552549	mTOR signaling pathway
piR-ame-14476	LOC412419	mTOR signaling pathway
piR-ame-15258	LOC412419	mTOR signaling pathway
piR-ame-180189	LOC551668	mTOR signaling pathway
piR-ame-225379	LOC724408	mTOR signaling pathway
piR-ame-225379	LOC409393	mTOR signaling pathway
piR-ame-225379	LOC409886	mTOR signaling pathway
piR-ame-225379	LOC552549	mTOR signaling pathway
piR-ame-237656	LOC552549	mTOR signaling pathway
piR-ame-237658	LOC552549	mTOR signaling pathway
piR-ame-241618	LOC409560	mTOR signaling pathway
piR-ame-251803	LOC552549	mTOR signaling pathway
piR-ame-259611	LOC409393	mTOR signaling pathway
piR-ame-259611	LOC408852	mTOR signaling pathway
piR-ame-378755	LOC412419	mTOR signaling pathway
piR-ame-39500	LOC412419	mTOR signaling pathway
piR-ame-39501	LOC412419	mTOR signaling pathway
piR-ame-456655	LOC409886	mTOR signaling pathway
piR-ame-456655	LOC409560	mTOR signaling pathway
piR-ame-456655	LOC552549	mTOR signaling pathway
piR-ame-47855	LOC552549	mTOR signaling pathway
piR-ame-5	LOC408852	mTOR signaling pathway
piR-ame-5	LOC413223	mTOR signaling pathway
piR-ame-5	LOC409560	mTOR signaling pathway
piR-ame-502767	LOC412419	mTOR signaling pathway
piR-ame-502767	LOC552549	mTOR signaling pathway
piR-ame-504668	LOC412419	mTOR signaling pathway
piR-ame-504668	LOC413223	mTOR signaling pathway
piR-ame-506264	LOC724223	mTOR signaling pathway
piR-ame-506264	LOC412419	mTOR signaling pathway
piR-ame-605224	LOC551668	mTOR signaling pathway
piR-ame-612850	LOC551668	mTOR signaling pathway
piR-ame-641984	LOC408852	mTOR signaling pathway
piR-ame-70388	LOC412419	mTOR signaling pathway
piR-ame-718308	LOC409393	mTOR signaling pathway
piR-ame-718308	LOC413223	mTOR signaling pathway
piR-ame-742536	LOC413467	mTOR signaling pathway
piR-ame-742536	LOC551980	mTOR signaling pathway
piR-ame-742536	LOC409393	mTOR signaling pathway
piR-ame-742536	LOC551901	mTOR signaling pathway
piR-ame-742536	LOC413223	mTOR signaling pathway
piR-ame-748816	LOC412278	mTOR signaling pathway
piR-ame-748816	LOC412419	mTOR signaling pathway
piR-ame-748816	LOC409725	mTOR signaling pathway
piR-ame-784272	LOC551980	mTOR signaling pathway
piR-ame-850115	LOC412419	mTOR signaling pathway
piR-ame-850115	LOC413223	mTOR signaling pathway
piR-ame-852767	LOC412419	mTOR signaling pathway
piR-ame-852767	LOC552549	mTOR signaling pathway
piR-ame-856650	LOC724408	mTOR signaling pathway
piR-ame-856650	LOC409393	mTOR signaling pathway
piR-ame-856650	LOC409886	mTOR signaling pathway
piR-ame-856650	LOC552549	mTOR signaling pathway
piR-ame-904144	LOC409725	mTOR signaling pathway
piR-ame-930873	LOC408852	mTOR signaling pathway
piR-ame-934193	LOC409393	mTOR signaling pathway
piR-ame-934193	LOC412278	mTOR signaling pathway
piR-ame-934193	LOC552571	mTOR signaling pathway
piR-ame-941843	LOC408852	mTOR signaling pathway
piR-ame-974219	LOC408852	mTOR signaling pathway
piR-ame-1075475	LOC727335	TGF-beta signaling pathway
piR-ame-1077365	LOC413371	TGF-beta signaling pathway
piR-ame-1146559	LOC412866	TGF-beta signaling pathway
piR-ame-1146559	LOC727335	TGF-beta signaling pathway
piR-ame-1146560	LOC412866	TGF-beta signaling pathway
piR-ame-1146560	LOC727335	TGF-beta signaling pathway
piR-ame-1183555	LOC408442	TGF-beta signaling pathway
piR-ame-1184482	LOC406146	TGF-beta signaling pathway
piR-ame-1223398	LOC411058	TGF-beta signaling pathway
piR-ame-1223398	LOC410776	TGF-beta signaling pathway
piR-ame-1233036	LOC413457	TGF-beta signaling pathway
piR-ame-1233036	LOC725711	TGF-beta signaling pathway
piR-ame-14055	LOC726999	TGF-beta signaling pathway
piR-ame-14055	LOC410776	TGF-beta signaling pathway
piR-ame-14476	LOC413457	TGF-beta signaling pathway
piR-ame-14476	LOC411058	TGF-beta signaling pathway
piR-ame-145057	LOC412866	TGF-beta signaling pathway
piR-ame-145057	LOC411058	TGF-beta signaling pathway
piR-ame-15258	LOC413457	TGF-beta signaling pathway
piR-ame-15258	LOC411058	TGF-beta signaling pathway
piR-ame-180189	LOC410035	TGF-beta signaling pathway
piR-ame-180189	LOC413895	TGF-beta signaling pathway
piR-ame-225379	LOC551896	TGF-beta signaling pathway
piR-ame-225379	LOC413371	TGF-beta signaling pathway
piR-ame-241618	LOC411627	TGF-beta signaling pathway
piR-ame-31793	LOC410035	TGF-beta signaling pathway
piR-ame-387266	LOC727335	TGF-beta signaling pathway
piR-ame-387267	LOC727335	TGF-beta signaling pathway
piR-ame-39500	LOC413457	TGF-beta signaling pathway
piR-ame-39500	LOC411058	TGF-beta signaling pathway
piR-ame-39501	LOC413457	TGF-beta signaling pathway
piR-ame-39501	LOC411058	TGF-beta signaling pathway
piR-ame-456655	LOC726999	TGF-beta signaling pathway
piR-ame-456655	LOC410776	TGF-beta signaling pathway
piR-ame-5	LOC410035	TGF-beta signaling pathway
piR-ame-5	LOC410776	TGF-beta signaling pathway
piR-ame-504668	LOC412866	TGF-beta signaling pathway
piR-ame-521089	LOC412866	TGF-beta signaling pathway
piR-ame-605224	LOC410035	TGF-beta signaling pathway
piR-ame-605224	LOC413895	TGF-beta signaling pathway
piR-ame-612850	LOC410035	TGF-beta signaling pathway
piR-ame-612850	LOC413895	TGF-beta signaling pathway
piR-ame-633772	LOC412866	TGF-beta signaling pathway
piR-ame-633772	LOC727335	TGF-beta signaling pathway
piR-ame-638412	LOC408442	TGF-beta signaling pathway
piR-ame-638412	LOC411627	TGF-beta signaling pathway
piR-ame-70388	LOC412866	TGF-beta signaling pathway
piR-ame-742536	LOC413457	TGF-beta signaling pathway
piR-ame-742536	LOC413895	TGF-beta signaling pathway
piR-ame-748816	LOC413457	TGF-beta signaling pathway
piR-ame-748816	LOC410776	TGF-beta signaling pathway
piR-ame-750627	LOC412866	TGF-beta signaling pathway
piR-ame-750627	LOC727335	TGF-beta signaling pathway
piR-ame-852767	LOC410035	TGF-beta signaling pathway
piR-ame-856650	LOC413371	TGF-beta signaling pathway
piR-ame-904144	LOC410776	TGF-beta signaling pathway
piR-ame-918866	LOC727335	TGF-beta signaling pathway
piR-ame-918866	LOC413457	TGF-beta signaling pathway
piR-ame-918866	LOC410776	TGF-beta signaling pathway
piR-ame-928134	LOC411058	TGF-beta signaling pathway
piR-ame-934193	LOC411058	TGF-beta signaling pathway
piR-ame-941843	LOC410776	TGF-beta signaling pathway
piR-ame-978292	LOC410035	TGF-beta signaling pathway
piR-ame-990954	LOC410776	TGF-beta signaling pathway
piR-ame-1028819	LOC409393	Jak-STAT signaling pathway	immune pathways
piR-ame-1028819	LOC552718	Jak-STAT signaling pathway
piR-ame-1028819	LOC552150	Jak-STAT signaling pathway
piR-ame-1075475	LOC726332	Jak-STAT signaling pathway
piR-ame-1077365	LOC550857	Jak-STAT signaling pathway
piR-ame-1077365	LOC409393	Jak-STAT signaling pathway
piR-ame-1077365	LOC551140	Jak-STAT signaling pathway
piR-ame-1077365	LOC552150	Jak-STAT signaling pathway
piR-ame-1146559	LOC726332	Jak-STAT signaling pathway
piR-ame-1146560	LOC726332	Jak-STAT signaling pathway
piR-ame-1150261	LOC552036	Jak-STAT signaling pathway
piR-ame-1150261	LOC408577	Jak-STAT signaling pathway
piR-ame-1176116	LOC550857	Jak-STAT signaling pathway
piR-ame-1176116	LOC409393	Jak-STAT signaling pathway
piR-ame-1183555	LOC100576169	Jak-STAT signaling pathway
piR-ame-1183555	LOC551174	Jak-STAT signaling pathway
piR-ame-1183555	LOC726280	Jak-STAT signaling pathway
piR-ame-1183555	LOC552036	Jak-STAT signaling pathway
piR-ame-1183555	LOC408577	Jak-STAT signaling pathway
piR-ame-1183555	LOC413742	Jak-STAT signaling pathway
piR-ame-1233036	LOC726002	Jak-STAT signaling pathway
piR-ame-1233036	LOC551174	Jak-STAT signaling pathway
piR-ame-14055	LOC550857	Jak-STAT signaling pathway
piR-ame-14055	LOC726280	Jak-STAT signaling pathway
piR-ame-14055	LOC551140	Jak-STAT signaling pathway
piR-ame-14476	LOC551140	Jak-STAT signaling pathway
piR-ame-15258	LOC551140	Jak-STAT signaling pathway
piR-ame-180189	LOC408577	Jak-STAT signaling pathway
piR-ame-18387	LOC551500	Jak-STAT signaling pathway
piR-ame-18387	LOC413430	Jak-STAT signaling pathway
piR-ame-208022	LOC413430	Jak-STAT signaling pathway
piR-ame-225379	LOC409393	Jak-STAT signaling pathway
piR-ame-225379	LOC552036	Jak-STAT signaling pathway
piR-ame-225379	LOC551140	Jak-STAT signaling pathway
piR-ame-225379	LOC552150	Jak-STAT signaling pathway
piR-ame-237658	LOC413183	Jak-STAT signaling pathway
piR-ame-247619	LOC551500	Jak-STAT signaling pathway
piR-ame-247619	LOC408577	Jak-STAT signaling pathway
piR-ame-251803	LOC413772	Jak-STAT signaling pathway
piR-ame-251803	LOC408577	Jak-STAT signaling pathway
piR-ame-259611	LOC409393	Jak-STAT signaling pathway
piR-ame-259611	LOC551500	Jak-STAT signaling pathway
piR-ame-259611	LOC552718	Jak-STAT signaling pathway
piR-ame-259611	LOC552150	Jak-STAT signaling pathway
piR-ame-31793	LOC551500	Jak-STAT signaling pathway
piR-ame-320912	LOC551500	Jak-STAT signaling pathway
piR-ame-320912	LOC413430	Jak-STAT signaling pathway
piR-ame-378755	LOC551174	Jak-STAT signaling pathway
piR-ame-378755	LOC726280	Jak-STAT signaling pathway
piR-ame-378755	LOC413772	Jak-STAT signaling pathway
piR-ame-378755	LOC552718	Jak-STAT signaling pathway
piR-ame-378755	LOC413742	Jak-STAT signaling pathway
piR-ame-387266	LOC726332	Jak-STAT signaling pathway
piR-ame-387267	LOC726332	Jak-STAT signaling pathway
piR-ame-39500	LOC551140	Jak-STAT signaling pathway
piR-ame-39501	LOC551140	Jak-STAT signaling pathway
piR-ame-456655	LOC550857	Jak-STAT signaling pathway
piR-ame-456655	LOC726280	Jak-STAT signaling pathway
piR-ame-456655	LOC551140	Jak-STAT signaling pathway
piR-ame-47855	LOC413183	Jak-STAT signaling pathway
piR-ame-5	LOC551500	Jak-STAT signaling pathway
piR-ame-5	LOC408577	Jak-STAT signaling pathway
piR-ame-502767	LOC408577	Jak-STAT signaling pathway
piR-ame-504668	LOC551500	Jak-STAT signaling pathway
piR-ame-504668	LOC552718	Jak-STAT signaling pathway
piR-ame-504668	LOC552036	Jak-STAT signaling pathway
piR-ame-504668	LOC552150	Jak-STAT signaling pathway
piR-ame-506264	LOC727363	Jak-STAT signaling pathway
piR-ame-521089	LOC412529	Jak-STAT signaling pathway
piR-ame-605224	LOC408577	Jak-STAT signaling pathway
piR-ame-612850	LOC408577	Jak-STAT signaling pathway
piR-ame-633772	LOC726332	Jak-STAT signaling pathway
piR-ame-638412	LOC551174	Jak-STAT signaling pathway
piR-ame-641984	LOC408577	Jak-STAT signaling pathway
piR-ame-670896	LOC412529	Jak-STAT signaling pathway
piR-ame-670896	LOC413183	Jak-STAT signaling pathway
piR-ame-670896	LOC413430	Jak-STAT signaling pathway
piR-ame-670897	LOC412529	Jak-STAT signaling pathway
piR-ame-670897	LOC413183	Jak-STAT signaling pathway
piR-ame-670897	LOC413430	Jak-STAT signaling pathway
piR-ame-70388	LOC552718	Jak-STAT signaling pathway
piR-ame-718308	LOC409393	Jak-STAT signaling pathway
piR-ame-718308	LOC408577	Jak-STAT signaling pathway
piR-ame-742536	LOC726002	Jak-STAT signaling pathway
piR-ame-742536	LOC550857	Jak-STAT signaling pathway
piR-ame-742536	LOC551174	Jak-STAT signaling pathway
piR-ame-742536	LOC409393	Jak-STAT signaling pathway
piR-ame-742536	LOC552036	Jak-STAT signaling pathway
piR-ame-742536	LOC408577	Jak-STAT signaling pathway
piR-ame-742536	LOC552150	Jak-STAT signaling pathway
piR-ame-748816	LOC550857	Jak-STAT signaling pathway
piR-ame-748816	LOC413772	Jak-STAT signaling pathway
piR-ame-850115	LOC552718	Jak-STAT signaling pathway
piR-ame-850115	LOC551500	Jak-STAT signaling pathway
piR-ame-850115	LOC552036	Jak-STAT signaling pathway
piR-ame-850115	LOC552150	Jak-STAT signaling pathway
piR-ame-852767	LOC408577	Jak-STAT signaling pathway
piR-ame-856650	LOC409393	Jak-STAT signaling pathway
piR-ame-856650	LOC552036	Jak-STAT signaling pathway
piR-ame-856650	LOC551140	Jak-STAT signaling pathway
piR-ame-856650	LOC552150	Jak-STAT signaling pathway
piR-ame-904144	LOC408577	Jak-STAT signaling pathway
piR-ame-904144	LOC413183	Jak-STAT signaling pathway
piR-ame-904144	LOC413742	Jak-STAT signaling pathway
piR-ame-928134	LOC408577	Jak-STAT signaling pathway
piR-ame-928134	LOC551140	Jak-STAT signaling pathway
piR-ame-930873	LOC726280	Jak-STAT signaling pathway
piR-ame-930873	LOC413183	Jak-STAT signaling pathway
piR-ame-934193	LOC409393	Jak-STAT signaling pathway
piR-ame-974219	LOC408577	Jak-STAT signaling pathway
piR-ame-978292	LOC551500	Jak-STAT signaling pathway
piR-ame-1007935	LOC411463	Endocytosis
piR-ame-1007935	LOC413410	Endocytosis
piR-ame-1007935	LOC550748	Endocytosis
piR-ame-1028819	LOC100577870	Endocytosis
piR-ame-1028819	LOC411463	Endocytosis
piR-ame-1028819	LOC413410	Endocytosis
piR-ame-1028819	LOC410923	Endocytosis
piR-ame-1028819	LOC727227	Endocytosis
piR-ame-1028819	LOC727452	Endocytosis
piR-ame-1028819	LOC412601	Endocytosis
piR-ame-1075475	LOC413200	Endocytosis
piR-ame-1075475	LOC100577393	Endocytosis
piR-ame-1077365	LOC726422	Endocytosis
piR-ame-1077365	LOC409481	Endocytosis
piR-ame-1077365	LOC551603	Endocytosis
piR-ame-1077365	LOC100577393	Endocytosis
piR-ame-1077365	LOC411477	Endocytosis
piR-ame-1077365	LOC552486	Endocytosis
piR-ame-1077365	LOC725612	Endocytosis
piR-ame-1077365	LOC413683	Endocytosis
piR-ame-1077365	LOC727312	Endocytosis
piR-ame-1077365	LOC726132	Endocytosis
piR-ame-1077365	LOC411134	Endocytosis
piR-ame-1077365	LOC724991	Endocytosis
piR-ame-1077365	LOC727485	Endocytosis
piR-ame-1077365	LOC411362	Endocytosis
piR-ame-1077365	LOC413303	Endocytosis
piR-ame-1077365	LOC411769	Endocytosis
piR-ame-1077365	LOC413239	Endocytosis
piR-ame-1146559	LOC411463	Endocytosis
piR-ame-1146559	LOC413200	Endocytosis
piR-ame-1146559	LOC412866	Endocytosis
piR-ame-1146560	LOC413200	Endocytosis
piR-ame-1146560	LOC412866	Endocytosis
piR-ame-1176116	LOC724873	Endocytosis
piR-ame-1176116	LOC727141	Endocytosis
piR-ame-1176116	LOC724383	Endocytosis
piR-ame-1176116	LOC412601	Endocytosis
piR-ame-1176116	LOC413012	Endocytosis
piR-ame-1176116	LOC408418	Endocytosis
piR-ame-1176116	LOC551819	Endocytosis
piR-ame-1183555	LOC724873	Endocytosis
piR-ame-1183555	LOC411463	Endocytosis
piR-ame-1183555	LOC409756	Endocytosis
piR-ame-1183555	LOC408673	Endocytosis
piR-ame-1183555	LOC726759	Endocytosis
piR-ame-1183555	LOC410632	Endocytosis
piR-ame-1184482	LOC413410	Endocytosis
piR-ame-1184482	LOC408623	Endocytosis
piR-ame-1184482	LOC409230	Endocytosis
piR-ame-1184482	LOC413683	Endocytosis
piR-ame-1184482	LOC727312	Endocytosis
piR-ame-1184482	LOC408796	Endocytosis
piR-ame-1184482	LOC409756	Endocytosis
piR-ame-1186994	LOC725119	Endocytosis
piR-ame-1186994	LOC413683	Endocytosis
piR-ame-1186994	LOC727312	Endocytosis
piR-ame-1186994	LOC412667	Endocytosis
piR-ame-1223398	LOC413200	Endocytosis
piR-ame-1223398	LOC550930	Endocytosis
piR-ame-1233036	LOC100578333	Endocytosis
piR-ame-1233036	LOC100577393	Endocytosis
piR-ame-1233036	LOC727312	Endocytosis
piR-ame-1233036	LOC413457	Endocytosis
piR-ame-1233036	LOC409274	Endocytosis
piR-ame-1233036	LOC410923	Endocytosis
piR-ame-1233036	LOC412601	Endocytosis
piR-ame-1233036	LOC727227	Endocytosis
piR-ame-1233036	LOC409851	Endocytosis
piR-ame-1233036	LOC107965960	Endocytosis
piR-ame-1233036	LOC409756	Endocytosis
piR-ame-14055	LOC410620	Endocytosis
piR-ame-14055	LOC409370	Endocytosis
piR-ame-14055	LOC409617	Endocytosis
piR-ame-14055	LOC552297	Endocytosis
piR-ame-14055	LOC413200	Endocytosis
piR-ame-14055	LOC413834	Endocytosis
piR-ame-14055	LOC100577393	Endocytosis
piR-ame-14055	LOC552414	Endocytosis
piR-ame-14055	LOC409006	Endocytosis
piR-ame-14055	LOC410923	Endocytosis
piR-ame-14055	LOC411982	Endocytosis
piR-ame-14055	LOC727227	Endocytosis
piR-ame-14055	LOC408901	Endocytosis
piR-ame-14055	LOC410632	Endocytosis
piR-ame-14476	LOC724873	Endocytosis
piR-ame-14476	LOC409617	Endocytosis
piR-ame-14476	LOC413410	Endocytosis
piR-ame-14476	LOC413457	Endocytosis
piR-ame-14476	LOC409274	Endocytosis
piR-ame-14476	LOC411723	Endocytosis
piR-ame-14476	LOC725492	Endocytosis
piR-ame-14476	LOC727227	Endocytosis
piR-ame-14476	LOC727299	Endocytosis
piR-ame-14476	LOC551819	Endocytosis
piR-ame-145057	LOC410620	Endocytosis
piR-ame-145057	LOC413464	Endocytosis
piR-ame-145057	LOC412866	Endocytosis
piR-ame-145057	LOC727312	Endocytosis
piR-ame-145057	LOC100576085	Endocytosis
piR-ame-145057	LOC413012	Endocytosis
piR-ame-145057	LOC726759	Endocytosis
piR-ame-15258	LOC724873	Endocytosis
piR-ame-15258	LOC409617	Endocytosis
piR-ame-15258	LOC413410	Endocytosis
piR-ame-15258	LOC413457	Endocytosis
piR-ame-15258	LOC409274	Endocytosis
piR-ame-15258	LOC411723	Endocytosis
piR-ame-15258	LOC725492	Endocytosis
piR-ame-15258	LOC727227	Endocytosis
piR-ame-15258	LOC551819	Endocytosis
piR-ame-18387	LOC409370	Endocytosis
piR-ame-18387	LOC413410	Endocytosis
piR-ame-18387	LOC413464	Endocytosis
piR-ame-18387	LOC552414	Endocytosis
piR-ame-18387	LOC413683	Endocytosis
piR-ame-18387	LOC413012	Endocytosis
piR-ame-18387	LOC411147	Endocytosis
piR-ame-208022	LOC409370	Endocytosis
piR-ame-208022	LOC413410	Endocytosis
piR-ame-208022	LOC413464	Endocytosis
piR-ame-208022	LOC552414	Endocytosis
piR-ame-208022	LOC413683	Endocytosis
piR-ame-208022	LOC413012	Endocytosis
piR-ame-208022	LOC411147	Endocytosis
piR-ame-225379	LOC726422	Endocytosis
piR-ame-225379	LOC409481	Endocytosis
piR-ame-225379	LOC551603	Endocytosis
piR-ame-225379	LOC100577393	Endocytosis
piR-ame-225379	LOC411477	Endocytosis
piR-ame-225379	LOC552414	Endocytosis
piR-ame-225379	LOC725612	Endocytosis
piR-ame-225379	LOC413683	Endocytosis
piR-ame-225379	LOC727312	Endocytosis
piR-ame-225379	LOC726132	Endocytosis
piR-ame-225379	LOC411134	Endocytosis
piR-ame-225379	LOC724991	Endocytosis
piR-ame-225379	LOC727485	Endocytosis
piR-ame-225379	LOC411362	Endocytosis
piR-ame-225379	LOC413303	Endocytosis
piR-ame-225379	LOC411769	Endocytosis
piR-ame-225379	LOC413239	Endocytosis
piR-ame-237656	LOC409370	Endocytosis
piR-ame-237656	LOC413410	Endocytosis
piR-ame-237656	LOC100577393	Endocytosis
piR-ame-237656	LOC550930	Endocytosis
piR-ame-237656	LOC409756	Endocytosis
piR-ame-237658	LOC413410	Endocytosis
piR-ame-237658	LOC100577393	Endocytosis
piR-ame-237658	LOC550930	Endocytosis
piR-ame-237658	LOC409756	Endocytosis
piR-ame-241618	LOC409481	Endocytosis
piR-ame-241618	LOC408418	Endocytosis
piR-ame-241618	LOC551784	Endocytosis
piR-ame-247619	LOC727312	Endocytosis
piR-ame-247619	LOC413208	Endocytosis
piR-ame-247619	LOC724991	Endocytosis
piR-ame-247619	LOC550930	Endocytosis
piR-ame-247619	LOC409851	Endocytosis
piR-ame-251803	LOC409418	Endocytosis
piR-ame-251803	LOC410241	Endocytosis
piR-ame-251803	LOC413239	Endocytosis
piR-ame-259611	LOC100577870	Endocytosis
piR-ame-259611	LOC411463	Endocytosis
piR-ame-259611	LOC413410	Endocytosis
piR-ame-259611	LOC410923	Endocytosis
piR-ame-259611	LOC411362	Endocytosis
piR-ame-259611	LOC727227	Endocytosis
piR-ame-259611	LOC727452	Endocytosis
piR-ame-259611	LOC412601	Endocytosis
piR-ame-31793	LOC413834	Endocytosis
piR-ame-31793	LOC413410	Endocytosis
piR-ame-31793	LOC100577393	Endocytosis
piR-ame-31793	LOC413464	Endocytosis
piR-ame-31793	LOC552414	Endocytosis
piR-ame-31793	LOC409006	Endocytosis
piR-ame-31793	LOC409230	Endocytosis
piR-ame-31793	LOC410869	Endocytosis
piR-ame-31793	LOC413012	Endocytosis
piR-ame-31793	LOC408310	Endocytosis
piR-ame-31793	LOC411982	Endocytosis
piR-ame-320912	LOC409370	Endocytosis
piR-ame-320912	LOC413410	Endocytosis
piR-ame-320912	LOC408623	Endocytosis
piR-ame-320912	LOC413464	Endocytosis
piR-ame-320912	LOC552414	Endocytosis
piR-ame-320912	LOC413683	Endocytosis
piR-ame-320912	LOC413012	Endocytosis
piR-ame-320912	LOC411147	Endocytosis
piR-ame-378755	LOC726301	Endocytosis
piR-ame-378755	LOC724383	Endocytosis
piR-ame-378755	LOC412662	Endocytosis
piR-ame-378755	LOC725119	Endocytosis
piR-ame-378755	LOC409230	Endocytosis
piR-ame-378755	LOC411891	Endocytosis
piR-ame-378755	LOC410869	Endocytosis
piR-ame-378755	LOC411723	Endocytosis
piR-ame-378755	LOC409851	Endocytosis
piR-ame-378755	LOC409132	Endocytosis
piR-ame-378755	LOC551888	Endocytosis
piR-ame-387266	LOC413200	Endocytosis
piR-ame-387266	LOC100577393	Endocytosis
piR-ame-387267	LOC413200	Endocytosis
piR-ame-387267	LOC100577393	Endocytosis
piR-ame-39500	LOC724873	Endocytosis
piR-ame-39500	LOC409617	Endocytosis
piR-ame-39500	LOC413410	Endocytosis
piR-ame-39500	LOC413457	Endocytosis
piR-ame-39500	LOC409274	Endocytosis
piR-ame-39500	LOC411723	Endocytosis
piR-ame-39500	LOC725492	Endocytosis
piR-ame-39500	LOC727227	Endocytosis
piR-ame-39500	LOC727299	Endocytosis
piR-ame-39500	LOC551819	Endocytosis
piR-ame-39501	LOC724873	Endocytosis
piR-ame-39501	LOC409617	Endocytosis
piR-ame-39501	LOC413410	Endocytosis
piR-ame-39501	LOC413457	Endocytosis
piR-ame-39501	LOC409274	Endocytosis
piR-ame-39501	LOC411723	Endocytosis
piR-ame-39501	LOC725492	Endocytosis
piR-ame-39501	LOC727227	Endocytosis
piR-ame-39501	LOC727299	Endocytosis
piR-ame-39501	LOC551819	Endocytosis
piR-ame-456655	LOC410620	Endocytosis
piR-ame-456655	LOC409370	Endocytosis
piR-ame-456655	LOC409617	Endocytosis
piR-ame-456655	LOC552297	Endocytosis
piR-ame-456655	LOC413200	Endocytosis
piR-ame-456655	LOC413834	Endocytosis
piR-ame-456655	LOC100577393	Endocytosis
piR-ame-456655	LOC552414	Endocytosis
piR-ame-456655	LOC409006	Endocytosis
piR-ame-456655	LOC410923	Endocytosis
piR-ame-456655	LOC411982	Endocytosis
piR-ame-456655	LOC727227	Endocytosis
piR-ame-456655	LOC408901	Endocytosis
piR-ame-456655	LOC410632	Endocytosis
piR-ame-47855	LOC413410	Endocytosis
piR-ame-47855	LOC100577393	Endocytosis
piR-ame-47855	LOC550930	Endocytosis
piR-ame-47855	LOC409756	Endocytosis
piR-ame-5	LOC552297	Endocytosis
piR-ame-5	LOC413200	Endocytosis
piR-ame-5	LOC413834	Endocytosis
piR-ame-5	LOC552414	Endocytosis
piR-ame-5	LOC409006	Endocytosis
piR-ame-5	LOC411982	Endocytosis
piR-ame-5	LOC727227	Endocytosis
piR-ame-502767	LOC724991	Endocytosis
piR-ame-502767	LOC726301	Endocytosis
piR-ame-502767	LOC413683	Endocytosis
piR-ame-504668	LOC724991	Endocytosis
piR-ame-504668	LOC413200	Endocytosis
piR-ame-504668	LOC100577963	Endocytosis
piR-ame-504668	LOC412866	Endocytosis
piR-ame-504668	LOC411723	Endocytosis
piR-ame-504668	LOC412667	Endocytosis
piR-ame-504668	LOC413680	Endocytosis
piR-ame-504668	LOC724959	Endocytosis
piR-ame-504668	LOC727452	Endocytosis
piR-ame-504668	LOC726759	Endocytosis
piR-ame-504668	LOC408418	Endocytosis
piR-ame-504668	LOC408901	Endocytosis
piR-ame-506264	LOC726422	Endocytosis
piR-ame-506264	LOC408623	Endocytosis
piR-ame-521089	LOC408623	Endocytosis
piR-ame-521089	LOC412866	Endocytosis
piR-ame-521089	LOC411891	Endocytosis
piR-ame-521089	LOC410869	Endocytosis
piR-ame-521089	LOC413012	Endocytosis
piR-ame-521089	LOC726759	Endocytosis
piR-ame-521089	LOC413303	Endocytosis
piR-ame-633772	LOC411463	Endocytosis
piR-ame-633772	LOC413200	Endocytosis
piR-ame-633772	LOC100577393	Endocytosis
piR-ame-633772	LOC412866	Endocytosis
piR-ame-638412	LOC409370	Endocytosis
piR-ame-638412	LOC552297	Endocytosis
piR-ame-638412	LOC413834	Endocytosis
piR-ame-638412	LOC413410	Endocytosis
piR-ame-638412	LOC100577393	Endocytosis
piR-ame-638412	LOC727312	Endocytosis
piR-ame-638412	LOC412667	Endocytosis
piR-ame-638412	LOC408783	Endocytosis
piR-ame-638412	LOC413012	Endocytosis
piR-ame-638412	LOC409851	Endocytosis
piR-ame-638412	LOC413680	Endocytosis
piR-ame-670896	LOC409370	Endocytosis
piR-ame-670896	LOC410923	Endocytosis
piR-ame-670896	LOC727354	Endocytosis
piR-ame-670896	LOC411147	Endocytosis
piR-ame-670897	LOC409370	Endocytosis
piR-ame-670897	LOC410923	Endocytosis
piR-ame-670897	LOC727485	Endocytosis
piR-ame-670897	LOC727354	Endocytosis
piR-ame-670897	LOC411147	Endocytosis
piR-ame-70388	LOC724991	Endocytosis
piR-ame-70388	LOC726301	Endocytosis
piR-ame-70388	LOC412866	Endocytosis
piR-ame-70388	LOC411891	Endocytosis
piR-ame-70388	LOC411723	Endocytosis
piR-ame-70388	LOC727227	Endocytosis
piR-ame-70388	LOC100576472	Endocytosis
piR-ame-70388	LOC409132	Endocytosis
piR-ame-70388	LOC413239	Endocytosis
piR-ame-718308	LOC100577963	Endocytosis
piR-ame-718308	LOC411891	Endocytosis
piR-ame-718308	LOC411982	Endocytosis
piR-ame-718308	LOC411723	Endocytosis
piR-ame-718308	LOC412667	Endocytosis
piR-ame-718308	LOC100576472	Endocytosis
piR-ame-718308	LOC413680	Endocytosis
piR-ame-718308	LOC411147	Endocytosis
piR-ame-742536	LOC409370	Endocytosis
piR-ame-742536	LOC100577870	Endocytosis
piR-ame-742536	LOC412662	Endocytosis
piR-ame-742536	LOC552414	Endocytosis
piR-ame-742536	LOC409006	Endocytosis
piR-ame-742536	LOC725612	Endocytosis
piR-ame-742536	LOC410607	Endocytosis
piR-ame-742536	LOC413457	Endocytosis
piR-ame-742536	LOC409756	Endocytosis
piR-ame-742536	LOC552786	Endocytosis
piR-ame-742536	LOC412601	Endocytosis
piR-ame-742536	LOC100576232	Endocytosis
piR-ame-742536	LOC409851	Endocytosis
piR-ame-742536	LOC100576472	Endocytosis
piR-ame-742536	LOC413680	Endocytosis
piR-ame-742536	LOC724959	Endocytosis
piR-ame-742536	LOC726759	Endocytosis
piR-ame-742536	LOC409132	Endocytosis
piR-ame-742536	LOC409438	Endocytosis
piR-ame-742536	LOC413239	Endocytosis
piR-ame-742536	LOC550716	Endocytosis
piR-ame-742536	LOC551819	Endocytosis
piR-ame-742536	LOC551888	Endocytosis
piR-ame-748816	LOC551408	Endocytosis
piR-ame-748816	LOC409370	Endocytosis
piR-ame-748816	LOC409617	Endocytosis
piR-ame-748816	LOC552414	Endocytosis
piR-ame-748816	LOC409006	Endocytosis
piR-ame-748816	LOC413457	Endocytosis
piR-ame-748816	LOC408796	Endocytosis
piR-ame-748816	LOC408418	Endocytosis
piR-ame-748816	LOC410510	Endocytosis
piR-ame-748816	LOC412076	Endocytosis
piR-ame-750627	LOC413834	Endocytosis
piR-ame-750627	LOC412662	Endocytosis
piR-ame-750627	LOC412866	Endocytosis
piR-ame-750627	LOC727485	Endocytosis
piR-ame-750627	LOC550716	Endocytosis
piR-ame-784272	LOC413834	Endocytosis
piR-ame-784272	LOC408783	Endocytosis
piR-ame-784272	LOC550930	Endocytosis
piR-ame-784272	LOC413680	Endocytosis
piR-ame-784272	LOC413239	Endocytosis
piR-ame-850115	LOC724991	Endocytosis
piR-ame-850115	LOC413200	Endocytosis
piR-ame-850115	LOC100577963	Endocytosis
piR-ame-850115	LOC411723	Endocytosis
piR-ame-850115	LOC727485	Endocytosis
piR-ame-850115	LOC412667	Endocytosis
piR-ame-850115	LOC413680	Endocytosis
piR-ame-850115	LOC724959	Endocytosis
piR-ame-850115	LOC727452	Endocytosis
piR-ame-850115	LOC726759	Endocytosis
piR-ame-850115	LOC408418	Endocytosis
piR-ame-850115	LOC408901	Endocytosis
piR-ame-852767	LOC726301	Endocytosis
piR-ame-852767	LOC413683	Endocytosis
piR-ame-856650	LOC726422	Endocytosis
piR-ame-856650	LOC409481	Endocytosis
piR-ame-856650	LOC551603	Endocytosis
piR-ame-856650	LOC100577393	Endocytosis
piR-ame-856650	LOC411477	Endocytosis
piR-ame-856650	LOC725612	Endocytosis
piR-ame-856650	LOC413683	Endocytosis
piR-ame-856650	LOC727312	Endocytosis
piR-ame-856650	LOC726132	Endocytosis
piR-ame-856650	LOC411134	Endocytosis
piR-ame-856650	LOC724991	Endocytosis
piR-ame-856650	LOC727485	Endocytosis
piR-ame-856650	LOC411362	Endocytosis
piR-ame-856650	LOC413303	Endocytosis
piR-ame-856650	LOC411769	Endocytosis
piR-ame-856650	LOC413239	Endocytosis
piR-ame-904144	LOC413200	Endocytosis
piR-ame-904144	LOC409274	Endocytosis
piR-ame-904144	LOC412667	Endocytosis
piR-ame-904144	LOC412076	Endocytosis
piR-ame-904144	LOC550716	Endocytosis
piR-ame-918866	LOC413410	Endocytosis
piR-ame-918866	LOC409230	Endocytosis
piR-ame-918866	LOC413683	Endocytosis
piR-ame-918866	LOC413457	Endocytosis
piR-ame-918866	LOC100576232	Endocytosis
piR-ame-918866	LOC725492	Endocytosis
piR-ame-918866	LOC551819	Endocytosis
piR-ame-918866	LOC551888	Endocytosis
piR-ame-928134	LOC551100	Endocytosis
piR-ame-928134	LOC408623	Endocytosis
piR-ame-928134	LOC727312	Endocytosis
piR-ame-928134	LOC408783	Endocytosis
piR-ame-928134	LOC413012	Endocytosis
piR-ame-928134	LOC413197	Endocytosis
piR-ame-928134	LOC413303	Endocytosis
piR-ame-928134	LOC410883	Endocytosis
piR-ame-930873	LOC413410	Endocytosis
piR-ame-930873	LOC550748	Endocytosis
piR-ame-934193	LOC724991	Endocytosis
piR-ame-941843	LOC413464	Endocytosis
piR-ame-941843	LOC552414	Endocytosis
piR-ame-941843	LOC727312	Endocytosis
piR-ame-941843	LOC411982	Endocytosis
piR-ame-941843	LOC411147	Endocytosis
piR-ame-978292	LOC413410	Endocytosis
piR-ame-978292	LOC100577393	Endocytosis
piR-ame-978292	LOC413464	Endocytosis
piR-ame-978292	LOC552414	Endocytosis
piR-ame-978292	LOC409006	Endocytosis
piR-ame-978292	LOC409230	Endocytosis
piR-ame-978292	LOC410869	Endocytosis
piR-ame-978292	LOC411982	Endocytosis
piR-ame-978292	LOC412667	Endocytosis
piR-ame-978292	LOC413012	Endocytosis
piR-ame-978292	LOC413834	Endocytosis
piR-ame-978292	LOC408310	Endocytosis
piR-ame-990954	LOC411463	Endocytosis
piR-ame-990954	LOC100576232	Endocytosis
piR-ame-990954	LOC550930	Endocytosis
piR-ame-990954	LOC413683	Endocytosis
piR-ame-1007935	LOC412330	Ubiquitin mediated proteolysis
piR-ame-1028819	LOC411182	Ubiquitin mediated proteolysis
piR-ame-1028819	LOC550920	Ubiquitin mediated proteolysis
piR-ame-1028819	LOC412330	Ubiquitin mediated proteolysis
piR-ame-1028819	LOC409099	Ubiquitin mediated proteolysis
piR-ame-1028819	LOC411962	Ubiquitin mediated proteolysis
piR-ame-1028819	LOC411115	Ubiquitin mediated proteolysis
piR-ame-1028819	LOC411961	Ubiquitin mediated proteolysis
piR-ame-1028819	LOC411536	Ubiquitin mediated proteolysis
piR-ame-1028819	LOC410992	Ubiquitin mediated proteolysis
piR-ame-1075475	LOC724799	Ubiquitin mediated proteolysis
piR-ame-1075475	LOC412125	Ubiquitin mediated proteolysis
piR-ame-1075475	LOC411536	Ubiquitin mediated proteolysis
piR-ame-1077365	LOC724799	Ubiquitin mediated proteolysis
piR-ame-1077365	LOC413034	Ubiquitin mediated proteolysis
piR-ame-1077365	LOC408749	Ubiquitin mediated proteolysis
piR-ame-1077365	LOC412330	Ubiquitin mediated proteolysis
piR-ame-1077365	LOC552700	Ubiquitin mediated proteolysis
piR-ame-1077365	LOC409099	Ubiquitin mediated proteolysis
piR-ame-1077365	LOC413081	Ubiquitin mediated proteolysis
piR-ame-1077365	LOC410808	Ubiquitin mediated proteolysis
piR-ame-1077365	LOC726172	Ubiquitin mediated proteolysis
piR-ame-1077365	LOC413376	Ubiquitin mediated proteolysis
piR-ame-1077365	LOC411536	Ubiquitin mediated proteolysis
piR-ame-1077365	LOC552779	Ubiquitin mediated proteolysis
piR-ame-1077365	LOC100576350	Ubiquitin mediated proteolysis
piR-ame-1077365	LOC410565	Ubiquitin mediated proteolysis
piR-ame-1146559	LOC724799	Ubiquitin mediated proteolysis
piR-ame-1146559	LOC412125	Ubiquitin mediated proteolysis
piR-ame-1146559	LOC411536	Ubiquitin mediated proteolysis
piR-ame-1146560	LOC724799	Ubiquitin mediated proteolysis
piR-ame-1146560	LOC412125	Ubiquitin mediated proteolysis
piR-ame-1146560	LOC411536	Ubiquitin mediated proteolysis
piR-ame-1150261	LOC411115	Ubiquitin mediated proteolysis
piR-ame-1150261	LOC411961	Ubiquitin mediated proteolysis
piR-ame-1176116	LOC551283	Ubiquitin mediated proteolysis
piR-ame-1176116	LOC102653956	Ubiquitin mediated proteolysis
piR-ame-1176116	LOC410872	Ubiquitin mediated proteolysis
piR-ame-1183555	LOC551852	Ubiquitin mediated proteolysis
piR-ame-1183555	LOC410290	Ubiquitin mediated proteolysis
piR-ame-1183555	LOC726728	Ubiquitin mediated proteolysis
piR-ame-1183555	LOC409382	Ubiquitin mediated proteolysis
piR-ame-1183555	LOC411750	Ubiquitin mediated proteolysis
piR-ame-1183555	LOC102653576	Ubiquitin mediated proteolysis
piR-ame-1183555	LOC411536	Ubiquitin mediated proteolysis
piR-ame-1183555	LOC726145	Ubiquitin mediated proteolysis
piR-ame-1183555	LOC409279	Ubiquitin mediated proteolysis
piR-ame-1183555	LOC409386	Ubiquitin mediated proteolysis
piR-ame-1183555	LOC551371	Ubiquitin mediated proteolysis
piR-ame-1184482	LOC100576640	Ubiquitin mediated proteolysis
piR-ame-1184482	LOC412330	Ubiquitin mediated proteolysis
piR-ame-1184482	LOC551511	Ubiquitin mediated proteolysis
piR-ame-1186994	LOC413034	Ubiquitin mediated proteolysis
piR-ame-1186994	LOC552700	Ubiquitin mediated proteolysis
piR-ame-1233036	LOC411182	Ubiquitin mediated proteolysis
piR-ame-1233036	LOC726728	Ubiquitin mediated proteolysis
piR-ame-1233036	LOC412125	Ubiquitin mediated proteolysis
piR-ame-1233036	LOC411961	Ubiquitin mediated proteolysis
piR-ame-1233036	LOC411536	Ubiquitin mediated proteolysis
piR-ame-14055	LOC411182	Ubiquitin mediated proteolysis
piR-ame-14055	LOC726728	Ubiquitin mediated proteolysis
piR-ame-14055	LOC551283	Ubiquitin mediated proteolysis
piR-ame-14055	LOC409099	Ubiquitin mediated proteolysis
piR-ame-14055	LOC413081	Ubiquitin mediated proteolysis
piR-ame-14055	LOC411961	Ubiquitin mediated proteolysis
piR-ame-14055	LOC725467	Ubiquitin mediated proteolysis
piR-ame-14055	LOC409234	Ubiquitin mediated proteolysis
piR-ame-14476	LOC411182	Ubiquitin mediated proteolysis
piR-ame-14476	LOC551517	Ubiquitin mediated proteolysis
piR-ame-14476	LOC409099	Ubiquitin mediated proteolysis
piR-ame-14476	LOC410808	Ubiquitin mediated proteolysis
piR-ame-14476	LOC413376	Ubiquitin mediated proteolysis
piR-ame-14476	LOC411536	Ubiquitin mediated proteolysis
piR-ame-14476	LOC100576350	Ubiquitin mediated proteolysis
piR-ame-145057	LOC413034	Ubiquitin mediated proteolysis
piR-ame-145057	LOC411961	Ubiquitin mediated proteolysis
piR-ame-145057	LOC409234	Ubiquitin mediated proteolysis
piR-ame-15258	LOC411182	Ubiquitin mediated proteolysis
piR-ame-15258	LOC551517	Ubiquitin mediated proteolysis
piR-ame-15258	LOC409099	Ubiquitin mediated proteolysis
piR-ame-15258	LOC410808	Ubiquitin mediated proteolysis
piR-ame-15258	LOC413376	Ubiquitin mediated proteolysis
piR-ame-15258	LOC411536	Ubiquitin mediated proteolysis
piR-ame-15258	LOC100576350	Ubiquitin mediated proteolysis
piR-ame-180189	LOC411961	Ubiquitin mediated proteolysis
piR-ame-18387	LOC408749	Ubiquitin mediated proteolysis
piR-ame-18387	LOC724793	Ubiquitin mediated proteolysis
piR-ame-208022	LOC408749	Ubiquitin mediated proteolysis
piR-ame-208022	LOC724793	Ubiquitin mediated proteolysis
piR-ame-225379	LOC724799	Ubiquitin mediated proteolysis
piR-ame-225379	LOC413034	Ubiquitin mediated proteolysis
piR-ame-225379	LOC408749	Ubiquitin mediated proteolysis
piR-ame-225379	LOC412330	Ubiquitin mediated proteolysis
piR-ame-225379	LOC410565	Ubiquitin mediated proteolysis
piR-ame-225379	LOC552700	Ubiquitin mediated proteolysis
piR-ame-225379	LOC409099	Ubiquitin mediated proteolysis
piR-ame-225379	LOC413081	Ubiquitin mediated proteolysis
piR-ame-225379	LOC410808	Ubiquitin mediated proteolysis
piR-ame-225379	LOC726172	Ubiquitin mediated proteolysis
piR-ame-225379	LOC413376	Ubiquitin mediated proteolysis
piR-ame-225379	LOC411536	Ubiquitin mediated proteolysis
piR-ame-225379	LOC552779	Ubiquitin mediated proteolysis
piR-ame-225379	LOC100576350	Ubiquitin mediated proteolysis
piR-ame-237656	LOC724799	Ubiquitin mediated proteolysis
piR-ame-237656	LOC412330	Ubiquitin mediated proteolysis
piR-ame-237656	LOC411536	Ubiquitin mediated proteolysis
piR-ame-237658	LOC724799	Ubiquitin mediated proteolysis
piR-ame-237658	LOC411536	Ubiquitin mediated proteolysis
piR-ame-241618	LOC551852	Ubiquitin mediated proteolysis
piR-ame-241618	LOC411961	Ubiquitin mediated proteolysis
piR-ame-241618	LOC409279	Ubiquitin mediated proteolysis
piR-ame-247619	LOC551971	Ubiquitin mediated proteolysis
piR-ame-247619	LOC411961	Ubiquitin mediated proteolysis
piR-ame-251803	LOC724799	Ubiquitin mediated proteolysis
piR-ame-251803	LOC413034	Ubiquitin mediated proteolysis
piR-ame-251803	LOC409099	Ubiquitin mediated proteolysis
piR-ame-251803	LOC411115	Ubiquitin mediated proteolysis
piR-ame-251803	LOC411961	Ubiquitin mediated proteolysis
piR-ame-251803	LOC411536	Ubiquitin mediated proteolysis
piR-ame-251803	LOC408750	Ubiquitin mediated proteolysis
piR-ame-251803	LOC409100	Ubiquitin mediated proteolysis
piR-ame-259611	LOC411182	Ubiquitin mediated proteolysis
piR-ame-259611	LOC550920	Ubiquitin mediated proteolysis
piR-ame-259611	LOC412330	Ubiquitin mediated proteolysis
piR-ame-259611	LOC409099	Ubiquitin mediated proteolysis
piR-ame-259611	LOC411962	Ubiquitin mediated proteolysis
piR-ame-259611	LOC411115	Ubiquitin mediated proteolysis
piR-ame-259611	LOC411961	Ubiquitin mediated proteolysis
piR-ame-259611	LOC411536	Ubiquitin mediated proteolysis
piR-ame-259611	LOC410872	Ubiquitin mediated proteolysis
piR-ame-259611	LOC410992	Ubiquitin mediated proteolysis
piR-ame-31793	LOC412330	Ubiquitin mediated proteolysis
piR-ame-31793	LOC413376	Ubiquitin mediated proteolysis
piR-ame-31793	LOC411115	Ubiquitin mediated proteolysis
piR-ame-31793	LOC411536	Ubiquitin mediated proteolysis
piR-ame-31793	LOC100576350	Ubiquitin mediated proteolysis
piR-ame-31793	LOC726145	Ubiquitin mediated proteolysis
piR-ame-31793	LOC410958	Ubiquitin mediated proteolysis
piR-ame-320912	LOC408749	Ubiquitin mediated proteolysis
piR-ame-320912	LOC724793	Ubiquitin mediated proteolysis
piR-ame-325111	LOC411750	Ubiquitin mediated proteolysis
piR-ame-325111	LOC412330	Ubiquitin mediated proteolysis
piR-ame-378755	LOC551517	Ubiquitin mediated proteolysis
piR-ame-378755	LOC409191	Ubiquitin mediated proteolysis
piR-ame-378755	LOC409099	Ubiquitin mediated proteolysis
piR-ame-378755	LOC411115	Ubiquitin mediated proteolysis
piR-ame-378755	LOC411961	Ubiquitin mediated proteolysis
piR-ame-378755	LOC409522	Ubiquitin mediated proteolysis
piR-ame-378755	LOC410958	Ubiquitin mediated proteolysis
piR-ame-378755	LOC550966	Ubiquitin mediated proteolysis
piR-ame-387266	LOC724799	Ubiquitin mediated proteolysis
piR-ame-387266	LOC412125	Ubiquitin mediated proteolysis
piR-ame-387266	LOC411536	Ubiquitin mediated proteolysis
piR-ame-387267	LOC724799	Ubiquitin mediated proteolysis
piR-ame-387267	LOC412125	Ubiquitin mediated proteolysis
piR-ame-387267	LOC411536	Ubiquitin mediated proteolysis
piR-ame-39500	LOC411182	Ubiquitin mediated proteolysis
piR-ame-39500	LOC551517	Ubiquitin mediated proteolysis
piR-ame-39500	LOC409099	Ubiquitin mediated proteolysis
piR-ame-39500	LOC410808	Ubiquitin mediated proteolysis
piR-ame-39500	LOC413376	Ubiquitin mediated proteolysis
piR-ame-39500	LOC411536	Ubiquitin mediated proteolysis
piR-ame-39500	LOC100576350	Ubiquitin mediated proteolysis
piR-ame-39501	LOC411182	Ubiquitin mediated proteolysis
piR-ame-39501	LOC551517	Ubiquitin mediated proteolysis
piR-ame-39501	LOC409099	Ubiquitin mediated proteolysis
piR-ame-39501	LOC410808	Ubiquitin mediated proteolysis
piR-ame-39501	LOC413376	Ubiquitin mediated proteolysis
piR-ame-39501	LOC411536	Ubiquitin mediated proteolysis
piR-ame-39501	LOC100576350	Ubiquitin mediated proteolysis
piR-ame-456655	LOC411182	Ubiquitin mediated proteolysis
piR-ame-456655	LOC726728	Ubiquitin mediated proteolysis
piR-ame-456655	LOC551283	Ubiquitin mediated proteolysis
piR-ame-456655	LOC409099	Ubiquitin mediated proteolysis
piR-ame-456655	LOC413081	Ubiquitin mediated proteolysis
piR-ame-456655	LOC411961	Ubiquitin mediated proteolysis
piR-ame-456655	LOC725467	Ubiquitin mediated proteolysis
piR-ame-456655	LOC409234	Ubiquitin mediated proteolysis
piR-ame-471152	LOC411750	Ubiquitin mediated proteolysis
piR-ame-471152	LOC412330	Ubiquitin mediated proteolysis
piR-ame-47855	LOC724799	Ubiquitin mediated proteolysis
piR-ame-47855	LOC411536	Ubiquitin mediated proteolysis
piR-ame-5	LOC413081	Ubiquitin mediated proteolysis
piR-ame-5	LOC411536	Ubiquitin mediated proteolysis
piR-ame-502767	LOC412330	Ubiquitin mediated proteolysis
piR-ame-502767	LOC725467	Ubiquitin mediated proteolysis
piR-ame-502767	LOC102653576	Ubiquitin mediated proteolysis
piR-ame-504668	LOC726899	Ubiquitin mediated proteolysis
piR-ame-504668	LOC550920	Ubiquitin mediated proteolysis
piR-ame-504668	LOC409394	Ubiquitin mediated proteolysis
piR-ame-504668	LOC408749	Ubiquitin mediated proteolysis
piR-ame-504668	LOC412330	Ubiquitin mediated proteolysis
piR-ame-504668	LOC410565	Ubiquitin mediated proteolysis
piR-ame-504668	LOC409099	Ubiquitin mediated proteolysis
piR-ame-504668	LOC726172	Ubiquitin mediated proteolysis
piR-ame-504668	LOC552186	Ubiquitin mediated proteolysis
piR-ame-504668	LOC409279	Ubiquitin mediated proteolysis
piR-ame-504668	LOC411679	Ubiquitin mediated proteolysis
piR-ame-504668	LOC411942	Ubiquitin mediated proteolysis
piR-ame-506264	LOC413034	Ubiquitin mediated proteolysis
piR-ame-506264	LOC409382	Ubiquitin mediated proteolysis
piR-ame-506264	LOC413096	Ubiquitin mediated proteolysis
piR-ame-506264	LOC726172	Ubiquitin mediated proteolysis
piR-ame-506264	LOC411961	Ubiquitin mediated proteolysis
piR-ame-521089	LOC409099	Ubiquitin mediated proteolysis
piR-ame-521089	LOC411942	Ubiquitin mediated proteolysis
piR-ame-521089	LOC413374	Ubiquitin mediated proteolysis
piR-ame-605224	LOC411961	Ubiquitin mediated proteolysis
piR-ame-612850	LOC411961	Ubiquitin mediated proteolysis
piR-ame-633772	LOC724799	Ubiquitin mediated proteolysis
piR-ame-633772	LOC412125	Ubiquitin mediated proteolysis
piR-ame-633772	LOC411536	Ubiquitin mediated proteolysis
piR-ame-638412	LOC412330	Ubiquitin mediated proteolysis
piR-ame-638412	LOC411961	Ubiquitin mediated proteolysis
piR-ame-641984	LOC411115	Ubiquitin mediated proteolysis
piR-ame-641984	LOC411961	Ubiquitin mediated proteolysis
piR-ame-670896	LOC413034	Ubiquitin mediated proteolysis
piR-ame-670896	LOC412330	Ubiquitin mediated proteolysis
piR-ame-670896	LOC409279	Ubiquitin mediated proteolysis
[truncated: 615 more rows]

## Sheet: Am5 vs. Am6
Table S3. Detailed information about the targeting relationship between DEpiRNAs and genes relative to development, immune, and energy metabolism pathways.
Gene ID	Target gene	Pathway	Classify
piR-ame-1173337	LOC725851	Hippo signaling pathway -fly	development pathways
piR-ame-1173337	LOC727368	Hippo signaling pathway -fly
piR-ame-1173337	LOC551176	Hippo signaling pathway -fly
piR-ame-1173337	LOC724292	Hippo signaling pathway -fly
piR-ame-1173337	LOC551706	Hippo signaling pathway -fly
piR-ame-1173337	LOC552079	Hippo signaling pathway -fly
piR-ame-1173337	LOC102655329	Hippo signaling pathway -fly
piR-ame-1173337	LOC413423	Hippo signaling pathway -fly
piR-ame-1173337	LOC410075	Hippo signaling pathway -fly
piR-ame-1173337	LOC409904	Hippo signaling pathway -fly
piR-ame-1173337	LOC551369	Hippo signaling pathway -fly
piR-ame-1173337	LOC409020	Hippo signaling pathway -fly
piR-ame-1173337	LOC100577697	Hippo signaling pathway -fly
piR-ame-1173337	LOC409800	Hippo signaling pathway -fly
piR-ame-1246710	LOC413834	Hippo signaling pathway -fly
piR-ame-1246710	LOC409084	Hippo signaling pathway -fly
piR-ame-1246710	LOC410009	Hippo signaling pathway -fly
piR-ame-260979	LOC724292	Hippo signaling pathway -fly
piR-ame-260979	LOC408767	Hippo signaling pathway -fly
piR-ame-260979	LOC725591	Hippo signaling pathway -fly
piR-ame-260979	LOC413502	Hippo signaling pathway -fly
piR-ame-260979	LOC408297	Hippo signaling pathway -fly
piR-ame-31653	LOC725851	Hippo signaling pathway -fly
piR-ame-31653	LOC727368	Hippo signaling pathway -fly
piR-ame-31653	LOC551176	Hippo signaling pathway -fly
piR-ame-31653	LOC724292	Hippo signaling pathway -fly
piR-ame-31653	LOC551706	Hippo signaling pathway -fly
piR-ame-31653	LOC552079	Hippo signaling pathway -fly
piR-ame-31653	LOC102655329	Hippo signaling pathway -fly
piR-ame-31653	LOC413423	Hippo signaling pathway -fly
piR-ame-31653	LOC410075	Hippo signaling pathway -fly
piR-ame-31653	LOC409904	Hippo signaling pathway -fly
piR-ame-31653	LOC551369	Hippo signaling pathway -fly
piR-ame-31653	LOC409020	Hippo signaling pathway -fly
piR-ame-31653	LOC100577697	Hippo signaling pathway -fly
piR-ame-31653	LOC409800	Hippo signaling pathway -fly
piR-ame-592661	LOC409084	Hippo signaling pathway -fly
piR-ame-592661	LOC409898	Hippo signaling pathway -fly
piR-ame-592661	LOC725591	Hippo signaling pathway -fly
piR-ame-592661	LOC408297	Hippo signaling pathway -fly
piR-ame-1173337	LOC411086	Notch signaling pathway
piR-ame-1173337	LOC413289	Notch signaling pathway
piR-ame-1173337	LOC410351	Notch signaling pathway
piR-ame-1243913	LOC726280	Notch signaling pathway
piR-ame-260979	LOC408894	Notch signaling pathway
piR-ame-31653	LOC411086	Notch signaling pathway
piR-ame-31653	LOC413289	Notch signaling pathway
piR-ame-31653	LOC410351	Notch signaling pathway
piR-ame-1173337	LOC551655	Wnt signaling pathway
piR-ame-1173337	LOC102654533	Wnt signaling pathway
piR-ame-1173337	LOC551691	Wnt signaling pathway
piR-ame-1173337	LOC411046	Wnt signaling pathway
piR-ame-1173337	LOC726671	Wnt signaling pathway
piR-ame-1243913	LOC102654533	Wnt signaling pathway
piR-ame-1243913	LOC552177	Wnt signaling pathway
piR-ame-1246710	LOC410129	Wnt signaling pathway
piR-ame-260979	LOC552340	Wnt signaling pathway
piR-ame-31653	LOC551655	Wnt signaling pathway
piR-ame-31653	LOC102654533	Wnt signaling pathway
piR-ame-31653	LOC551691	Wnt signaling pathway
piR-ame-31653	LOC726671	Wnt signaling pathway
piR-ame-592661	LOC724437	Wnt signaling pathway
piR-ame-592661	LOC551517	Wnt signaling pathway
piR-ame-592661	LOC408996	Wnt signaling pathway
piR-ame-1173337	LOC100576449	Hedgehog signaling pathway
piR-ame-1243913	LOC552173	Hedgehog signaling pathway
piR-ame-1246710	LOC410831	Hedgehog signaling pathway
piR-ame-1246710	LOC411904	Hedgehog signaling pathway
piR-ame-31653	LOC100576449	Hedgehog signaling pathway
piR-ame-592661	LOC411904	Hedgehog signaling pathway
piR-ame-1173337	LOC727335	TGF-beta signaling pathway
piR-ame-1173337	LOC411058	TGF-beta signaling pathway
piR-ame-1243913	LOC726999	TGF-beta signaling pathway
piR-ame-260979	LOC410035	TGF-beta signaling pathway
piR-ame-260979	LOC411058	TGF-beta signaling pathway
piR-ame-260979	LOC410776	TGF-beta signaling pathway
piR-ame-31653	LOC727335	TGF-beta signaling pathway
piR-ame-31653	LOC411058	TGF-beta signaling pathway
piR-ame-1173337	LOC725827	FoxO signaling pathway
piR-ame-1173337	LOC724740	FoxO signaling pathway
piR-ame-1173337	LOC413261	FoxO signaling pathway
piR-ame-260979	LOC409222	FoxO signaling pathway
piR-ame-260979	LOC100577393	FoxO signaling pathway
piR-ame-260979	LOC409332	FoxO signaling pathway
piR-ame-31653	LOC725827	FoxO signaling pathway
piR-ame-31653	LOC724740	FoxO signaling pathway
piR-ame-31653	LOC413261	FoxO signaling pathway
piR-ame-592661	LOC413667	FoxO signaling pathway
piR-ame-592661	LOC413278	FoxO signaling pathway
piR-ame-1173337	LOC408852	mTOR signaling pathway
piR-ame-1246710	LOC413223	mTOR signaling pathway
piR-ame-31653	LOC408852	mTOR signaling pathway
piR-ame-592661	LOC412278	mTOR signaling pathway
piR-ame-1243913	LOC413448	MAPK signaling pathway - fly	immune pathways
piR-ame-260979	LOC100577393	MAPK signaling pathway - fly
piR-ame-592661	LOC410671	MAPK signaling pathway - fly
piR-ame-592661	LOC412916	MAPK signaling pathway - fly
piR-ame-1173337	LOC100577237	Lysosome
piR-ame-1173337	LOC410860	Lysosome
piR-ame-1173337	LOC411490	Lysosome
piR-ame-1246710	LOC409055	Lysosome
piR-ame-1246710	LOC552064	Lysosome
piR-ame-1246710	LOC726167	Lysosome
piR-ame-260979	LOC411490	Lysosome
piR-ame-31653	LOC100577237	Lysosome
piR-ame-31653	LOC410860	Lysosome
piR-ame-592661	LOC494509	Lysosome
piR-ame-1173337	LOC552283	Drug metabolism - cytochrome P450
piR-ame-1173337	LOC102656423	Drug metabolism - cytochrome P451
piR-ame-31653	LOC552283	Drug metabolism - cytochrome P452
piR-ame-31653	LOC102656423	Drug metabolism - cytochrome P453
piR-ame-592661	LOC725942	Drug metabolism - cytochrome P454
piR-ame-592661	LOC725017	Drug metabolism - cytochrome P455
piR-ame-1173337	LOC552283	Metabolism of xenobiotics by cytochrome P450
piR-ame-1173337	LOC102656423	Metabolism of xenobiotics by cytochrome P451
piR-ame-31653	LOC552283	Metabolism of xenobiotics by cytochrome P452
piR-ame-31653	LOC102656423	Metabolism of xenobiotics by cytochrome P453
piR-ame-592661	LOC725942	Metabolism of xenobiotics by cytochrome P454
piR-ame-592661	LOC725017	Metabolism of xenobiotics by cytochrome P455
piR-ame-1173337	LOC724799	Ubiquitin mediated proteolysis
piR-ame-1173337	LOC411115	Ubiquitin mediated proteolysis
piR-ame-1243913	LOC413376	Ubiquitin mediated proteolysis
piR-ame-1246710	LOC412330	Ubiquitin mediated proteolysis
piR-ame-1246710	LOC413081	Ubiquitin mediated proteolysis
piR-ame-1246710	LOC412712	Ubiquitin mediated proteolysis
piR-ame-260979	LOC412219	Ubiquitin mediated proteolysis
piR-ame-260979	LOC409099	Ubiquitin mediated proteolysis
piR-ame-31653	LOC724799	Ubiquitin mediated proteolysis
piR-ame-31653	LOC412219	Ubiquitin mediated proteolysis
piR-ame-31653	LOC411115	Ubiquitin mediated proteolysis
piR-ame-592661	LOC551517	Ubiquitin mediated proteolysis
piR-ame-592661	LOC410958	Ubiquitin mediated proteolysis
piR-ame-592661	LOC413253	Ubiquitin mediated proteolysis
piR-ame-592661	LOC413499	Ubiquitin mediated proteolysis
piR-ame-1173337	LOC408623	Endocytosis
piR-ame-1173337	LOC552414	Endocytosis
piR-ame-1173337	LOC724991	Endocytosis
piR-ame-1173337	LOC413683	Endocytosis
piR-ame-1246710	LOC409617	Endocytosis
piR-ame-1246710	LOC413834	Endocytosis
piR-ame-1246710	LOC413208	Endocytosis
piR-ame-260979	LOC410620	Endocytosis
piR-ame-31653	LOC408623	Endocytosis
piR-ame-31653	LOC552414	Endocytosis
piR-ame-31653	LOC724991	Endocytosis
piR-ame-31653	LOC413683	Endocytosis
piR-ame-592661	LOC413410	Endocytosis
piR-ame-592661	LOC413683	Endocytosis
piR-ame-592661	LOC727299	Endocytosis
piR-ame-592661	LOC409438	Endocytosis
piR-ame-1243913	LOC726280	Jak-STAT signaling pathway
piR-ame-1246710	LOC724543	Sulfur metabolism	energy metabolism pathways
piR-ame-1246710	LOC726824	Sulfur metabolism
piR-ame-31653	LOC413048	Sulfur metabolism
piR-ame-1173337	LOC726898	Nitrogen metabolism
piR-ame-1246710	LOC726898	Nitrogen metabolism
piR-ame-31653	LOC726898	Nitrogen metabolism
piR-ame-592661	LOC409253	Nitrogen metabolism
piR-ame-1173337	LOC102655970	Oxidative phosphorylation
piR-ame-1246710	LOC727212	Oxidative phosphorylation
piR-ame-1246710	LOC409055	Oxidative phosphorylation
piR-ame-1246710	LOC551917	Oxidative phosphorylation
piR-ame-1246710	LOC409930	Oxidative phosphorylation
piR-ame-592661	LOC412396	Oxidative phosphorylation
piR-ame-592661	LOC551917	Oxidative phosphorylation
piR-ame-592661	LOC408909	Oxidative phosphorylation
